# Supplementary material for: Tris(N,N-di­methyl­anilinium) hexa­bromido­stannate(IV) bromide
Source: Acta Crystallogr Sect E Struct Rep Online. 2013 May 11;69(Pt 6):m311. doi: 10.1107/S1600536813012403 (PMC3684876; doi:10.1107/S1600536813012403)
Supplement: Supplementary file 1 [file e-69-0m311-sup1.cif]

##############################################################################
#                                                                            #
# This CIF contains the data in a paper accepted for publication in          #
# Acta Crystallographica Section E. It conforms to the requirements of       #
# Notes for Authors for Acta Crystallographica Section E, and has been       #
# peer reviewed under the auspices of the IUCr Commission on Journals.       #
#                                                                            #
# Full details of the Crystallographic Information File format               #
# are given in the paper "The Crystallographic Information File (CIF):       #
# a New Standard Archive File for Crystallography" by S. R. Hall, F. H.      #
# Allen and I. D. Brown [Acta Cryst. (1991), A47, 655-685].                  #
#                                                                            #
# The current version of the core CIF dictionary is obtainable from          #
# ftp://ftp.iucr.org/pub/cif_core.dic.                                       #
#                                                                            #
# Software is freely available for graphical display of the structure(s)     #
# in this CIF. For information consult the CIF software page                 #
# http://www.iucr.org/resources/cif/software.                                #
#                                                                            #
# This file may be used for bona fide research purposes within the           #
# scientific community so long as proper attribution is given to the journal # 
# article from which it was obtained.                                        #
#                                                                            #
##############################################################################
data_I
_audit_creation_method     SHELXL-97
_chemical_name_systematic
;
Tris(<i>N</i>,<i>N</i>-dimethylanilinium) hexabromidostannate(IV) bromide
;
_chemical_name_common     ?
_chemical_formula_moiety     '3(C8 H12 N +), Br6 Sn 2-, Br -'
_chemical_formula_sum     'C24 H36 Br7 N3 Sn'
_chemical_formula_iupac     '(C8 H12 N)3 [Sn Br6] Br'
_chemical_formula_weight     1044.62
_chemical_melting_point     ?
_symmetry_cell_setting     monoclinic
_symmetry_space_group_name_H-M     'P 21/c'
_symmetry_space_group_name_Hall     '-P 2ybc'
loop_
    _symmetry_equiv_pos_as_xyz
    'x, y, z'
    '-x, y+1/2, -z+1/2'
    '-x, -y, -z'
    'x, -y-1/2, z-1/2'
_cell_length_a     14.3408(6)
_cell_length_b     9.1904(4)
_cell_length_c     26.4029(12)
_cell_angle_alpha     90.00
_cell_angle_beta     93.451(2)
_cell_angle_gamma     90.00
_cell_volume     3473.5(3)
_cell_formula_units_Z     4
_cell_measurement_reflns_used     57951
_cell_measurement_theta_min     1.55
_cell_measurement_theta_max     25.03
_cell_measurement_temperature     296(2)
_cell_special_details     'Cell parameters from 57951 reflections'
_exptl_crystal_description     cube
_exptl_crystal_colour     yellow
_exptl_crystal_size_max     0.10
_exptl_crystal_size_mid     0.10
_exptl_crystal_size_min     0.10
_exptl_crystal_density_diffrn     1.998
_exptl_crystal_density_meas     2.009
_exptl_crystal_density_method     'Flotation'
_exptl_crystal_F_000     1984
_exptl_absorpt_coefficient_mu     8.806
_exptl_absorpt_correction_type     multi-scan
_exptl_absorpt_process_details     '(SADABS; Bruker, 2006)'
_exptl_absorpt_correction_T_min     0.415
_exptl_absorpt_correction_T_max     0.431
_exptl_special_details     ?
_diffrn_ambient_temperature     296(2)
_diffrn_radiation_type     MoK\a
_diffrn_radiation_wavelength     0.71073
_diffrn_radiation_source     'fine-focus sealed tube'
_diffrn_radiation_monochromator     graphite
_diffrn_measurement_device_type     'Bruker APEXII CCD'
_diffrn_measurement_method     \w
_diffrn_detector_area_resol_mean     ?
_diffrn_reflns_number     27006
_diffrn_reflns_av_R_equivalents     0.0438
_diffrn_reflns_av_sigmaI/netI     0.0342
_diffrn_reflns_theta_min     1.55
_diffrn_reflns_theta_max     25.03
_diffrn_reflns_theta_full     25.03
_diffrn_measured_fraction_theta_max     0.998
_diffrn_measured_fraction_theta_full     0.998
_diffrn_reflns_limit_h_min     -16
_diffrn_reflns_limit_h_max     17
_diffrn_reflns_limit_k_min     -10
_diffrn_reflns_limit_k_max     10
_diffrn_reflns_limit_l_min     -31
_diffrn_reflns_limit_l_max     31
_diffrn_standards_number     2
_diffrn_standards_interval_count     ?
_diffrn_standards_interval_time     120
_diffrn_standards_decay_%     ?
_refine_special_details
;
Refinement of <i>F</i>^2^ against ALL reflections. The weighted <i>R</i>-factor
<i>wR</i> and goodness of fit <i>S</i> are based on <i>F</i>^2^, conventional
<i>R</i>-factors <i>R</i> are based on <i>F</i>, with <i>F</i> set to zero for
negative <i>F</i>^2^. The threshold expression of <i>F</i>^2^ >
\s(<i>F</i>^2^) is used only for calculating <i>R</i>-factors(gt) <i>etc</i>.
and is not relevant to the choice of reflections for refinement.
<i>R</i>-factors based on <i>F</i>^2^ are statistically about twice as large
as those based on <i>F</i>, and <i>R</i>- factors based on ALL data will be
even larger.
;
_reflns_number_total     6112
_reflns_number_gt     4555
_reflns_threshold_expression     I>2sigma(I)
_refine_ls_structure_factor_coef     Fsqd
_refine_ls_matrix_type     full
_refine_ls_R_factor_all     0.0530
_refine_ls_R_factor_gt     0.0304
_refine_ls_wR_factor_gt     0.0567
_refine_ls_wR_factor_ref     0.0636
_refine_ls_goodness_of_fit_ref     1.014
_refine_ls_restrained_S_all     1.017
_refine_ls_number_reflns     6112
_refine_ls_number_parameters     333
_refine_ls_number_restraints     7
_refine_ls_hydrogen_treatment     constr
_refine_ls_weighting_scheme     calc
_refine_ls_weighting_details
         'calc w=1/[\s^2^(Fo^2^)+(0.0200P)^2^+4.9952P] where P=(Fo^2^+2Fc^2^)/3'
_atom_sites_solution_hydrogens     geom
_atom_sites_solution_primary     direct
_atom_sites_solution_secondary     difmap
_refine_ls_shift/su_max     0.001
_refine_ls_shift/su_mean     0.000
_refine_diff_density_max     0.552
_refine_diff_density_min     -0.380
_refine_ls_extinction_method     none
_refine_ls_extinction_coef     ?
loop_
    _atom_type_symbol
    _atom_type_description
    _atom_type_scat_dispersion_real
    _atom_type_scat_dispersion_imag
    _atom_type_scat_source
    'C' 'C' 0.0033 0.0016
                         'International Tables Vol C Tables 4.2.6.8 and 6.1.1.4'
    'H' 'H' 0.0000 0.0000
                         'International Tables Vol C Tables 4.2.6.8 and 6.1.1.4'
    'Br' 'Br' -0.2901 2.4595
                         'International Tables Vol C Tables 4.2.6.8 and 6.1.1.4'
    'N' 'N' 0.0061 0.0033
                         'International Tables Vol C Tables 4.2.6.8 and 6.1.1.4'
    'Sn' 'Sn' -0.6537 1.4246
                         'International Tables Vol C Tables 4.2.6.8 and 6.1.1.4'
_computing_data_collection     'APEX2 (Bruker, 2006)'
_computing_cell_refinement     'SAINT (Bruker, 2006)'
_computing_data_reduction     'SAINT (Bruker, 2006)'
_computing_structure_solution     'SHELXS97 (Sheldrick, 2008)'
_computing_structure_refinement     'SHELXL97 (Sheldrick, 2008)'
_computing_molecular_graphics
;
Mercury (Macrae <i>et al.</i>, 2008)
;
_computing_publication_material
;
<i>WinGX</i>  (Farrugia, 2012) and <i>publCIF</i> (Westrip,
2010)
;
loop_
    _atom_site_type_symbol
    _atom_site_label
    _atom_site_fract_x
    _atom_site_fract_y
    _atom_site_fract_z
    _atom_site_U_iso_or_equiv
    _atom_site_adp_type
    _atom_site_calc_flag
    _atom_site_refinement_flags
    _atom_site_occupancy
    _atom_site_symmetry_multiplicity
    _atom_site_disorder_assembly
    _atom_site_disorder_group
    Sn Sn1 0.34886(2) 0.42038(3) 0.357239(11) 0.03803(9) Uani d . 1 1 . .
    Br Br1 0.51100(3) 0.36489(6) 0.32373(2) 0.05700(15) Uani d . 1 1 . .
    Br Br2 0.27708(3) 0.21753(5) 0.297717(19) 0.05008(13) Uani d . 1 1 . .
    Br Br3 0.18550(3) 0.47638(6) 0.38796(2) 0.06065(15) Uani d . 1 1 . .
    Br Br4 0.42257(4) 0.62582(6) 0.415392(19) 0.06096(16) Uani d . 1 1 . .
    Br Br5 0.32156(4) 0.61078(6) 0.283898(19) 0.05471(14) Uani d . 1 1 . .
    Br Br6 0.37920(4) 0.23426(6) 0.42947(2) 0.06195(15) Uani d . 1 1 . .
    Br Br7 0.05993(4) 0.72433(6) 0.48704(2) 0.06009(15) Uani d . 1 1 . .
    C C11 0.8147(3) 0.4670(5) 0.40030(16) 0.0408(11) Uani d . 1 1 . .
    C C12 0.9067(3) 0.4520(5) 0.38938(18) 0.0490(12) Uani d . 1 1 . .
    H H12 0.9543 0.4607 0.4147 0.059 Uiso calc R 1 1 . .
    C C13 0.9264(4) 0.4237(6) 0.3399(2) 0.0600(14) Uani d . 1 1 . .
    H H13 0.9882 0.4142 0.3315 0.072 Uiso calc R 1 1 . .
    C C14 0.8561(4) 0.4095(6) 0.30307(19) 0.0651(15) Uani d . 1 1 . .
    H H14 0.8703 0.3888 0.2699 0.078 Uiso calc R 1 1 . .
    C C15 0.7657(4) 0.4254(7) 0.3145(2) 0.0671(16) Uani d . 1 1 . .
    H H15 0.7181 0.4172 0.2891 0.080 Uiso calc R 1 1 . .
    C C16 0.7444(3) 0.4537(6) 0.36346(19) 0.0575(14) Uani d . 1 1 . .
    H H16 0.6825 0.4637 0.3715 0.069 Uiso calc R 1 1 . .
    C C17 0.7015(4) 0.4466(7) 0.4685(2) 0.086(2) Uani d . 1 1 . .
    H H17A 0.6945 0.4708 0.5035 0.128 Uiso calc R 1 1 . .
    H H17B 0.6977 0.3430 0.4643 0.128 Uiso calc R 1 1 . .
    H H17C 0.6528 0.4924 0.4477 0.128 Uiso calc R 1 1 . .
    C C18 0.8038(4) 0.6560(6) 0.4652(2) 0.0769(18) Uani d . 1 1 . .
    H H18A 0.7906 0.6722 0.5000 0.115 Uiso calc R 1 1 . .
    H H18B 0.7606 0.7107 0.4435 0.115 Uiso calc R 1 1 . .
    H H18C 0.8664 0.6868 0.4599 0.115 Uiso calc R 1 1 . .
    N N11 0.7940(3) 0.4989(5) 0.45325(14) 0.0525(10) Uani d . 1 1 . .
    H H1 0.8380 0.4517 0.4734 0.063 Uiso calc R 1 1 . .
    C C21 0.0426(3) 0.9402(5) 0.35440(17) 0.0438(11) Uani d . 1 1 . .
    C C22 0.0362(4) 1.0562(6) 0.3223(2) 0.0590(14) Uani d . 1 1 . .
    H H22 0.0750 1.1366 0.3273 0.071 Uiso calc R 1 1 . .
    C C23 -0.0299(4) 1.0508(7) 0.2821(2) 0.0689(16) Uani d . 1 1 . .
    H H23 -0.0354 1.1288 0.2597 0.083 Uiso calc R 1 1 . .
    C C24 -0.0864(4) 0.9350(7) 0.2747(2) 0.0653(15) Uani d . 1 1 . .
    H H24 -0.1309 0.9341 0.2475 0.078 Uiso calc R 1 1 . .
    C C25 -0.0788(4) 0.8201(7) 0.3066(2) 0.0735(17) Uani d . 1 1 . .
    H H25 -0.1179 0.7401 0.3013 0.088 Uiso calc R 1 1 . .
    C C26 -0.0128(4) 0.8212(6) 0.3471(2) 0.0634(15) Uani d . 1 1 . .
    H H26 -0.0064 0.7418 0.3689 0.076 Uiso calc R 1 1 . .
    C C27 0.1164(5) 1.0776(6) 0.4274(2) 0.0774(18) Uani d . 1 1 . .
    H H27A 0.1623 1.0696 0.4552 0.116 Uiso calc R 1 1 . .
    H H27B 0.0563 1.0964 0.4402 0.116 Uiso calc R 1 1 . .
    H H27C 0.1328 1.1562 0.4057 0.116 Uiso calc R 1 1 . .
    C C28 0.2073(4) 0.8948(6) 0.3829(2) 0.0707(16) Uani d . 1 1 . .
    H H28A 0.2500 0.8944 0.4123 0.106 Uiso calc R 1 1 . .
    H H28B 0.2285 0.9626 0.3584 0.106 Uiso calc R 1 1 . .
    H H28C 0.2041 0.7992 0.3683 0.106 Uiso calc R 1 1 . .
    N N21 0.1128(3) 0.9387(4) 0.39786(15) 0.0509(10) Uani d . 1 1 . .
    H H2 0.0942 0.8687 0.4194 0.061 Uiso calc R 1 1 . .
    C C32 0.4009(5) 0.4525(8) 0.0832(3) 0.107(3) Uani d D 1 1 . .
    H H32 0.4589 0.4171 0.0751 0.128 Uiso calc R 1 1 . .
    C C38 0.4210(4) 0.2539(6) 0.1905(2) 0.0648(15) Uani d . 1 1 . .
    C C37 0.5277(4) 0.4612(7) 0.1808(3) 0.0710(17) Uani d . 1 1 . .
    C C31 0.3753(4) 0.4520(7) 0.1324(3) 0.084(2) Uani d D 1 1 . .
    N N31A 0.4589(7) 0.3584(11) 0.1545(4) 0.044(2) Uani d P 0.40 1 . .
    C C34 0.2539(5) 0.5579(7) 0.0589(3) 0.100(3) Uani d D 1 1 . .
    H H34 0.2123 0.5950 0.0338 0.120 Uiso calc R 1 1 . .
    C C35 0.2300(5) 0.5551(8) 0.1080(3) 0.100(2) Uani d D 1 1 . .
    H H35 0.1719 0.5895 0.1163 0.119 Uiso calc R 1 1 . .
    C C36 0.2906(5) 0.5022(8) 0.1448(3) 0.097(2) Uani d D 1 1 . .
    H H36 0.2744 0.5003 0.1783 0.117 Uiso calc R 1 1 . .
    C C33 0.3390(6) 0.5064(9) 0.0464(3) 0.109(3) Uani d D 1 1 . .
    H H33 0.3548 0.5080 0.0128 0.131 Uiso calc R 1 1 . .
    N N31B 0.4261(5) 0.4111(8) 0.1831(3) 0.0515(18) Uani d P 0.60 1 . .
    H H3B 0.4100 0.4645 0.2103 0.13(5) Uiso d P 0.60 1 . .
    H H3A 0.5006 0.3114 0.1410 0.18(11) Uiso d P 0.40 1 . .
    H H37A 0.5243 0.5588 0.1673 0.14(3) Uiso d . 1 1 . .
    H H37B 0.5753 0.4084 0.1646 0.21(5) Uiso d . 1 1 . .
    H H37C 0.5437 0.4663 0.2167 0.15(3) Uiso d . 1 1 . .
    H H38A 0.4597 0.1850 0.1747 0.31(7) Uiso d . 1 1 . .
    H H38B 0.3564 0.2317 0.1825 0.10(2) Uiso d . 1 1 . .
    H H38C 0.4338 0.2541 0.2263 0.29(6) Uiso d . 1 1 . .
loop_
    _atom_site_aniso_label
    _atom_site_aniso_U_11
    _atom_site_aniso_U_22
    _atom_site_aniso_U_33
    _atom_site_aniso_U_12
    _atom_site_aniso_U_13
    _atom_site_aniso_U_23
    Sn1 0.03490(16) 0.04135(18) 0.03801(17) -0.00518(14) 0.00366(13) 0.00125(14)
    Br1 0.0349(3) 0.0660(3) 0.0708(4) -0.0059(2) 0.0090(2) -0.0079(3)
    Br2 0.0450(3) 0.0501(3) 0.0548(3) -0.0096(2) -0.0002(2) -0.0069(2)
    Br3 0.0456(3) 0.0628(3) 0.0754(4) 0.0049(3) 0.0187(3) -0.0003(3)
    Br4 0.0764(4) 0.0629(3) 0.0441(3) -0.0256(3) 0.0081(3) -0.0089(3)
    Br5 0.0653(3) 0.0499(3) 0.0481(3) -0.0041(3) -0.0039(2) 0.0104(2)
    Br6 0.0702(3) 0.0619(3) 0.0533(3) 0.0010(3) -0.0001(3) 0.0163(3)
    Br7 0.0630(3) 0.0667(4) 0.0504(3) 0.0031(3) 0.0019(2) 0.0128(3)
    C11 0.042(3) 0.044(3) 0.036(2) -0.002(2) -0.002(2) 0.005(2)
    C12 0.041(3) 0.057(3) 0.049(3) -0.002(2) -0.005(2) 0.006(3)
    C13 0.051(3) 0.072(4) 0.058(3) -0.003(3) 0.014(3) 0.005(3)
    C14 0.077(4) 0.079(4) 0.039(3) -0.001(3) 0.002(3) -0.005(3)
    C15 0.061(4) 0.086(4) 0.052(3) -0.011(3) -0.013(3) -0.006(3)
    C16 0.045(3) 0.071(4) 0.054(3) -0.003(3) -0.007(2) 0.000(3)
    C17 0.083(4) 0.103(5) 0.075(4) -0.012(4) 0.037(3) -0.001(4)
    C18 0.079(4) 0.072(4) 0.082(4) -0.014(3) 0.016(3) -0.027(3)
    N11 0.048(2) 0.063(3) 0.047(2) 0.009(2) 0.0001(19) 0.003(2)
    C21 0.039(2) 0.049(3) 0.043(3) -0.001(2) 0.002(2) -0.002(2)
    C22 0.059(3) 0.053(3) 0.065(3) -0.009(3) 0.003(3) 0.015(3)
    C23 0.072(4) 0.070(4) 0.065(4) 0.010(3) -0.002(3) 0.022(3)
    C24 0.059(3) 0.080(4) 0.055(3) 0.010(3) -0.009(3) -0.010(3)
    C25 0.077(4) 0.066(4) 0.075(4) -0.017(3) -0.011(3) -0.011(4)
    C26 0.082(4) 0.045(3) 0.062(4) -0.012(3) -0.010(3) 0.005(3)
    C27 0.100(5) 0.062(4) 0.069(4) -0.012(3) -0.009(3) -0.016(3)
    C28 0.049(3) 0.071(4) 0.092(4) 0.003(3) 0.005(3) 0.017(3)
    N21 0.057(3) 0.047(2) 0.049(2) -0.006(2) 0.001(2) 0.004(2)
    C32 0.093(5) 0.083(5) 0.144(8) 0.024(4) 0.010(6) 0.015(5)
    C38 0.070(4) 0.055(4) 0.071(4) -0.008(3) 0.015(3) 0.018(3)
    C37 0.061(4) 0.063(4) 0.087(5) -0.015(3) -0.014(3) 0.007(3)
    C31 0.067(4) 0.080(5) 0.101(5) -0.026(4) -0.038(4) 0.038(4)
    N31A 0.040(6) 0.045(6) 0.048(6) 0.004(5) -0.002(5) 0.006(5)
    C34 0.123(6) 0.068(5) 0.101(6) 0.021(4) -0.067(5) -0.007(4)
    C35 0.091(5) 0.098(6) 0.106(6) 0.021(4) -0.016(5) -0.012(5)
    C36 0.101(6) 0.109(6) 0.079(5) -0.019(5) -0.017(4) -0.009(4)
    C33 0.161(8) 0.093(6) 0.072(5) 0.023(6) -0.005(5) -0.005(4)
    N31B 0.049(4) 0.055(5) 0.050(4) 0.005(4) -0.001(4) -0.005(4)
_geom_special_details
;
All e.s.d.'s (except the e.s.d. in the dihedral angle between two l.s. planes)
are estimated using the full covariance matrix. The cell e.s.d.'s are taken
into account individually in the estimation of e.s.d.'s in distances, angles
and torsion angles; correlations between e.s.d.'s in cell parameters are only
used when they are defined by crystal symmetry. An approximate (isotropic)
treatment of cell e.s.d.'s is used for estimating e.s.d.'s involving l.s.
planes.
;
loop_
    _geom_bond_atom_site_label_1
    _geom_bond_atom_site_label_2
    _geom_bond_site_symmetry_2
    _geom_bond_distance
    _geom_bond_publ_flag
    Sn1 Br3 . 2.5767(6) ?
    Sn1 Br6 . 2.5792(6) ?
    Sn1 Br1 . 2.5879(6) ?
    Sn1 Br2 . 2.6096(6) ?
    Sn1 Br4 . 2.6161(6) ?
    Sn1 Br5 . 2.6217(6) ?
    C11 C16 . 1.363(6) ?
    C11 C12 . 1.375(6) ?
    C11 N11 . 1.476(5) ?
    C12 C13 . 1.378(7) ?
    C12 H12 . 0.9300 ?
    C13 C14 . 1.364(7) ?
    C13 H13 . 0.9300 ?
    C14 C15 . 1.357(7) ?
    C14 H14 . 0.9300 ?
    C15 C16 . 1.371(7) ?
    C15 H15 . 0.9300 ?
    C16 H16 . 0.9300 ?
    C17 N11 . 1.488(7) ?
    C17 H17A . 0.9600 ?
    C17 H17B . 0.9600 ?
    C17 H17C . 0.9600 ?
    C18 N11 . 1.483(7) ?
    C18 H18A . 0.9600 ?
    C18 H18B . 0.9600 ?
    C18 H18C . 0.9600 ?
    N11 H1 . 0.9100 ?
    C21 C26 . 1.358(7) ?
    C21 C22 . 1.362(7) ?
    C21 N21 . 1.480(6) ?
    C22 C23 . 1.380(7) ?
    C22 H22 . 0.9300 ?
    C23 C24 . 1.345(8) ?
    C23 H23 . 0.9300 ?
    C24 C25 . 1.351(8) ?
    C24 H24 . 0.9300 ?
    C25 C26 . 1.386(7) ?
    C25 H25 . 0.9300 ?
    C26 H26 . 0.9300 ?
    C27 N21 . 1.495(6) ?
    C27 H27A . 0.9600 ?
    C27 H27B . 0.9600 ?
    C27 H27C . 0.9600 ?
    C28 N21 . 1.490(6) ?
    C28 H28A . 0.9600 ?
    C28 H28B . 0.9600 ?
    C28 H28C . 0.9600 ?
    N21 H2 . 0.9100 ?
    C32 C33 . 1.370(7) ?
    C32 C31 . 1.371(6) ?
    C32 H32 . 0.9300 ?
    C38 N31B . 1.460(9) ?
    C38 N31A . 1.478(11) ?
    C38 H38A . 0.954 ?
    C38 H38B . 0.960 ?
    C38 H38C . 0.951 ?
    C37 N31A . 1.507(11) ?
    C37 N31B . 1.532(9) ?
    C37 H37A . 0.966 ?
    C37 H37B . 0.960 ?
    C37 H37C . 0.962 ?
    C31 C36 . 1.356(7) ?
    C31 N31B . 1.531(9) ?
    C31 N31A . 1.560(12) ?
    N31A N31B . 1.034(12) ?
    N31A H3A . 0.834 ?
    C34 C35 . 1.361(7) ?
    C34 C33 . 1.367(7) ?
    C34 H34 . 0.9300 ?
    C35 C36 . 1.354(7) ?
    C35 H35 . 0.9300 ?
    C36 H36 . 0.9300 ?
    C33 H33 . 0.9300 ?
    N31B H3B . 0.912 ?
loop_
    _geom_angle_atom_site_label_1
    _geom_angle_atom_site_label_2
    _geom_angle_atom_site_label_3
    _geom_angle_site_symmetry_1
    _geom_angle_site_symmetry_3
    _geom_angle
    _geom_angle_publ_flag
    Br3 Sn1 Br6 . . 90.91(2) ?
    Br3 Sn1 Br1 . . 178.36(2) ?
    Br6 Sn1 Br1 . . 90.40(2) ?
    Br3 Sn1 Br2 . . 89.948(19) ?
    Br6 Sn1 Br2 . . 90.82(2) ?
    Br1 Sn1 Br2 . . 89.042(19) ?
    Br3 Sn1 Br4 . . 90.80(2) ?
    Br6 Sn1 Br4 . . 90.03(2) ?
    Br1 Sn1 Br4 . . 90.19(2) ?
    Br2 Sn1 Br4 . . 178.86(2) ?
    Br3 Sn1 Br5 . . 90.06(2) ?
    Br6 Sn1 Br5 . . 178.87(2) ?
    Br1 Sn1 Br5 . . 88.64(2) ?
    Br2 Sn1 Br5 . . 89.773(19) ?
    Br4 Sn1 Br5 . . 89.37(2) ?
    C16 C11 C12 . . 121.3(4) ?
    C16 C11 N11 . . 120.8(4) ?
    C12 C11 N11 . . 118.0(4) ?
    C11 C12 C13 . . 118.2(4) ?
    C11 C12 H12 . . 120.9 ?
    C13 C12 H12 . . 120.9 ?
    C14 C13 C12 . . 120.6(5) ?
    C14 C13 H13 . . 119.7 ?
    C12 C13 H13 . . 119.7 ?
    C15 C14 C13 . . 120.5(5) ?
    C15 C14 H14 . . 119.8 ?
    C13 C14 H14 . . 119.8 ?
    C14 C15 C16 . . 119.9(5) ?
    C14 C15 H15 . . 120.0 ?
    C16 C15 H15 . . 120.0 ?
    C11 C16 C15 . . 119.6(5) ?
    C11 C16 H16 . . 120.2 ?
    C15 C16 H16 . . 120.2 ?
    N11 C17 H17A . . 109.5 ?
    N11 C17 H17B . . 109.5 ?
    H17A C17 H17B . . 109.5 ?
    N11 C17 H17C . . 109.5 ?
    H17A C17 H17C . . 109.5 ?
    H17B C17 H17C . . 109.5 ?
    N11 C18 H18A . . 109.5 ?
    N11 C18 H18B . . 109.5 ?
    H18A C18 H18B . . 109.5 ?
    N11 C18 H18C . . 109.5 ?
    H18A C18 H18C . . 109.5 ?
    H18B C18 H18C . . 109.5 ?
    C11 N11 C18 . . 111.9(4) ?
    C11 N11 C17 . . 115.2(4) ?
    C18 N11 C17 . . 109.3(4) ?
    C11 N11 H1 . . 106.6 ?
    C18 N11 H1 . . 106.6 ?
    C17 N11 H1 . . 106.6 ?
    C26 C21 C22 . . 121.7(5) ?
    C26 C21 N21 . . 117.8(4) ?
    C22 C21 N21 . . 120.4(4) ?
    C21 C22 C23 . . 117.9(5) ?
    C21 C22 H22 . . 121.1 ?
    C23 C22 H22 . . 121.1 ?
    C24 C23 C22 . . 121.4(5) ?
    C24 C23 H23 . . 119.3 ?
    C22 C23 H23 . . 119.3 ?
    C23 C24 C25 . . 120.1(5) ?
    C23 C24 H24 . . 119.9 ?
    C25 C24 H24 . . 119.9 ?
    C24 C25 C26 . . 120.1(5) ?
    C24 C25 H25 . . 119.9 ?
    C26 C25 H25 . . 119.9 ?
    C21 C26 C25 . . 118.8(5) ?
    C21 C26 H26 . . 120.6 ?
    C25 C26 H26 . . 120.6 ?
    N21 C27 H27A . . 109.5 ?
    N21 C27 H27B . . 109.5 ?
    H27A C27 H27B . . 109.5 ?
    N21 C27 H27C . . 109.5 ?
    H27A C27 H27C . . 109.5 ?
    H27B C27 H27C . . 109.5 ?
    N21 C28 H28A . . 109.5 ?
    N21 C28 H28B . . 109.5 ?
    H28A C28 H28B . . 109.5 ?
    N21 C28 H28C . . 109.5 ?
    H28A C28 H28C . . 109.5 ?
    H28B C28 H28C . . 109.5 ?
    C21 N21 C28 . . 112.6(4) ?
    C21 N21 C27 . . 113.4(4) ?
    C28 N21 C27 . . 111.5(4) ?
    C21 N21 H2 . . 106.3 ?
    C28 N21 H2 . . 106.3 ?
    C27 N21 H2 . . 106.3 ?
    C33 C32 C31 . . 118.3(6) ?
    C33 C32 H32 . . 120.9 ?
    C31 C32 H32 . . 120.9 ?
    N31B C38 N31A . . 41.2(5) ?
    N31B C38 H38A . . 124.3 ?
    N31A C38 H38A . . 84.5 ?
    N31B C38 H38B . . 103.6 ?
    N31A C38 H38B . . 112.5 ?
    H38A C38 H38B . . 109.9 ?
    N31B C38 H38C . . 97.1 ?
    N31A C38 H38C . . 125.6 ?
    H38A C38 H38C . . 110.7 ?
    H38B C38 H38C . . 110.1 ?
    N31A C37 N31B . . 39.8(5) ?
    N31A C37 H37A . . 113.3 ?
    N31B C37 H37A . . 105.5 ?
    N31A C37 H37B . . 86.6 ?
    N31B C37 H37B . . 124.7 ?
    H37A C37 H37B . . 109.0 ?
    N31A C37 H37C . . 126.6 ?
    N31B C37 H37C . . 98.6 ?
    H37A C37 H37C . . 108.9 ?
    H37B C37 H37C . . 109.3 ?
    C36 C31 C32 . . 121.5(6) ?
    C36 C31 N31B . . 105.0(7) ?
    C32 C31 N31B . . 133.4(7) ?
    C36 C31 N31A . . 140.9(8) ?
    C32 C31 N31A . . 96.4(7) ?
    N31B C31 N31A . . 39.1(4) ?
    N31B N31A C38 . . 68.5(8) ?
    N31B N31A C37 . . 71.5(8) ?
    C38 N31A C37 . . 111.4(8) ?
    N31B N31A C31 . . 68.9(8) ?
    C38 N31A C31 . . 107.2(7) ?
    C37 N31A C31 . . 107.1(7) ?
    N31B N31A H3A . . 157.3(12) ?
    C38 N31A H3A . . 103.8(9) ?
    C37 N31A H3A . . 93.1(8) ?
    C31 N31A H3A . . 133.0(11) ?
    C35 C34 C33 . . 120.2(6) ?
    C35 C34 H34 . . 119.9 ?
    C33 C34 H34 . . 119.9 ?
    C36 C35 C34 . . 120.1(7) ?
    C36 C35 H35 . . 119.9 ?
    C34 C35 H35 . . 119.9 ?
    C35 C36 C31 . . 119.7(7) ?
    C35 C36 H36 . . 120.2 ?
    C31 C36 H36 . . 120.2 ?
    C34 C33 C32 . . 120.2(7) ?
    C34 C33 H33 . . 119.9 ?
    C32 C33 H33 . . 119.9 ?
    N31A N31B C38 . . 70.3(8) ?
    N31A N31B C31 . . 72.0(8) ?
    C38 N31B C31 . . 109.6(6) ?
    N31A N31B C37 . . 68.8(7) ?
    C38 N31B C37 . . 110.9(6) ?
    C31 N31B C37 . . 107.3(6) ?
    N31A N31B H3B . . 167.5 ?
    C38 N31B H3B . . 114.1 ?
    C31 N31B H3B . . 115.3 ?
    C37 N31B H3B . . 98.9 ?
loop_
    _geom_torsion_atom_site_label_1
    _geom_torsion_atom_site_label_2
    _geom_torsion_atom_site_label_3
    _geom_torsion_atom_site_label_4
    _geom_torsion_site_symmetry_1
    _geom_torsion_site_symmetry_2
    _geom_torsion_site_symmetry_3
    _geom_torsion_site_symmetry_4
    _geom_torsion
    _geom_torsion_publ_flag
    C16 C11 C12 C13 . . . . 0.3(7) ?
    N11 C11 C12 C13 . . . . -179.4(4) ?
    C11 C12 C13 C14 . . . . -0.7(8) ?
    C12 C13 C14 C15 . . . . 1.1(9) ?
    C13 C14 C15 C16 . . . . -1.0(9) ?
    C12 C11 C16 C15 . . . . -0.3(8) ?
    N11 C11 C16 C15 . . . . 179.4(5) ?
    C14 C15 C16 C11 . . . . 0.6(9) ?
    C16 C11 N11 C18 . . . . -97.6(5) ?
    C12 C11 N11 C18 . . . . 82.1(5) ?
    C16 C11 N11 C17 . . . . 28.1(7) ?
    C12 C11 N11 C17 . . . . -152.2(5) ?
    C26 C21 C22 C23 . . . . 1.0(8) ?
    N21 C21 C22 C23 . . . . 179.2(4) ?
    C21 C22 C23 C24 . . . . 0.1(8) ?
    C22 C23 C24 C25 . . . . -0.7(9) ?
    C23 C24 C25 C26 . . . . 0.1(9) ?
    C22 C21 C26 C25 . . . . -1.6(8) ?
    N21 C21 C26 C25 . . . . -179.8(5) ?
    C24 C25 C26 C21 . . . . 1.0(9) ?
    C26 C21 N21 C28 . . . . 96.9(5) ?
    C22 C21 N21 C28 . . . . -81.4(6) ?
    C26 C21 N21 C27 . . . . -135.4(5) ?
    C22 C21 N21 C27 . . . . 46.3(6) ?
    C33 C32 C31 C36 . . . . 0.5(11) ?
    C33 C32 C31 N31B . . . . -175.4(7) ?
    C33 C32 C31 N31A . . . . 170.4(7) ?
    N31B C38 N31A C37 . . . . 58.6(8) ?
    N31B C38 N31A C31 . . . . -58.3(8) ?
    N31B C37 N31A C38 . . . . -56.9(8) ?
    N31B C37 N31A C31 . . . . 60.0(8) ?
    C36 C31 N31A N31B . . . . -30.0(13) ?
    C32 C31 N31A N31B . . . . 163.7(8) ?
    C36 C31 N31A C38 . . . . 27.9(14) ?
    C32 C31 N31A C38 . . . . -138.4(8) ?
    N31B C31 N31A C38 . . . . 58.0(8) ?
    C36 C31 N31A C37 . . . . -91.7(11) ?
    C32 C31 N31A C37 . . . . 102.0(8) ?
    N31B C31 N31A C37 . . . . -61.7(8) ?
    C33 C34 C35 C36 . . . . 0.5(12) ?
    C34 C35 C36 C31 . . . . -0.1(12) ?
    C32 C31 C36 C35 . . . . -0.5(11) ?
    N31B C31 C36 C35 . . . . 176.5(7) ?
    N31A C31 C36 C35 . . . . -164.4(9) ?
    C35 C34 C33 C32 . . . . -0.4(12) ?
    C31 C32 C33 C34 . . . . -0.1(12) ?
    C37 N31A N31B C38 . . . . -123.1(5) ?
    C31 N31A N31B C38 . . . . 119.5(5) ?
    C38 N31A N31B C31 . . . . -119.5(5) ?
    C37 N31A N31B C31 . . . . 117.5(5) ?
    C38 N31A N31B C37 . . . . 123.1(5) ?
    C31 N31A N31B C37 . . . . -117.5(5) ?
    N31A C38 N31B C31 . . . . 61.5(8) ?
    N31A C38 N31B C37 . . . . -56.7(8) ?
    C36 C31 N31B N31A . . . . 160.9(8) ?
    C32 C31 N31B N31A . . . . -22.6(11) ?
    C36 C31 N31B C38 . . . . 100.4(7) ?
    C32 C31 N31B C38 . . . . -83.1(10) ?
    N31A C31 N31B C38 . . . . -60.5(8) ?
    C36 C31 N31B C37 . . . . -139.0(6) ?
    C32 C31 N31B C37 . . . . 37.4(11) ?
    N31A C31 N31B C37 . . . . 60.0(8) ?
    N31A C37 N31B C38 . . . . 57.6(8) ?
    N31A C37 N31B C31 . . . . -62.1(8) ?
loop_
    _geom_hbond_atom_site_label_D
    _geom_hbond_atom_site_label_H
    _geom_hbond_atom_site_label_A
    _geom_hbond_site_symmetry_A
    _geom_hbond_distance_DH
    _geom_hbond_distance_HA
    _geom_hbond_distance_DA
    _geom_hbond_angle_DHA
    _geom_hbond_publ_flag
    N11 H1 Br7 3_666 0.91 2.38 3.269(4) 165.1 yes
    N21 H2 Br7 . 0.91 2.30 3.196(4) 167.9 yes
    N31B H3B Br5 . 0.91 2.74 3.631(8) 167.1 yes
    N31A H3A Br4 2_645 0.83 2.56 3.352(13) 159.7 yes
data_global
_journal_date_recd_electronic     2013-04-25
_journal_date_accepted     2013-05-06
_journal_name_full     'Acta Crystallographica, Section E'
_journal_year     2013
_journal_volume     69
_journal_issue      6
_journal_page_first     m311
_journal_page_last     m311
_journal_paper_category     QM
_journal_paper_doi     10.1107/S1600536813012403
_journal_coeditor_code     NK2205
_publ_contact_author_name     'Hassen Chouaib'
_publ_contact_author_address
;
Laboratoire de G\'enie des Mat\'eriaux et Environnement,
\'Ecole Nationale d'Ing\'enieurs de Sfax,
BP 1173,
Sfax,Tunisia,
;
_publ_contact_author_email     'chouaib.hassen@yahoo.fr'
_publ_contact_author_fax     ?
_publ_contact_author_phone     '0021695944504'
_publ_section_title
;
Tris(<i>N</i>,<i>N</i>-dimethylanilinium) hexabromidostannate(IV) bromide
;
loop_
    _publ_author_name
    _publ_author_footnote
    _publ_author_address
    'Chouaib, Hassen' .
;
Laboratoire de G\'enie des Mat\'eriaux et Environnement,
\'Ecole Nationale d'Ing\'enieurs de Sfax,
BP 1173,
Sfax,
Tunisia
;
    'Kamoun, Slaheddine' .
;
Laboratoire de G\'enie des Mat\'eriaux et Environnement,
\'Ecole Nationale d'Ing\'enieurs de Sfax,
BP 1173,
Sfax,
Tunisia
;
    'Ayedi, Hassine Ferid' .
;
Laboratoire de G\'enie des Mat\'eriaux et Environnement,
\'Ecole Nationale d'Ing\'enieurs de Sfax,
BP 1173,
Sfax,
Tunisia
;
_iucr_refine_instructions_details
;
TITL (C8H12N)3SnBr6.Br in P 1 21/c 1
CELL  0.71073  14.3408   9.1904  26.4029   90.000   93.451   90.000
ZERR     4.00   0.0006   0.0004   0.0012    0.000    0.002    0.000
LATT   1
SYMM  - X, 1/2 + Y, 1/2 - Z
SFAC  C    H    BR   N    SN
UNIT  96   144  28   12   4
MERG   2
SHEL 15 0.84
FMAP   2
PLAN  30
SIZE     0.10   0.10   0.10
ACTA
BOND
BOND   $H
MPLA 6 c11 c12 c13 c14 c15 c16
MPLA 6 C21 c22 c23 c24 c25 c26
MPLA 6 c31 c32 c33 c34 c35 c36
MPLA 4 N21 C21 c22 c26
MPLA 4 N12 c12 C11 C16
MPLA 4 N31A C31 C32 C36
MPLA 4 N31B C31 C32 C36
EQIV $1  -x+1, -y+1, -z+1
EQIV $2  -x+1, y-1/2, -z+1/2
HTAB  N11    Br7_$1
HTAB  N21    Br7
HTAB  N31A    Br5
HTAB  N31B    Br4_$2
HTAB
RTAB Br..Br    br1 br2
Rtab Br..Br    br1 br3
Rtab Br..Br    br1 br4
Rtab Br..Br    br1 br5
Rtab Br..Br    br1 br6
Rtab Br..Br    br2 br3
Rtab Br..Br    br2 br4
Rtab Br..Br    br2 br5
Rtab Br..Br    br2 br6
Rtab Br..Br    br3 br4
Rtab Br..Br    br3 br5
Rtab Br..Br    br3 br6
Rtab Br..Br    br4 br5
Rtab Br..Br    br4 br6
Rtab Br..Br    br5 br6
DFIX 1.390 0.01 C31 C36
DFIX 1.390 0.01 C35 C36
DFIX 1.390 0.01 C31 C32
DFIX 1.390 0.01 C33 C32
DFIX 1.390 0.01 C33 C34
DFIX 1.390 0.01 C31 C32
DFIX 1.390 0.01 C34 C35
sadi 0.01 C37 N31A C37 N31B
sadi 0.01 C38 N31A C38 N31B
sadi 0.01 C31 N31A C31 N31B
EADP N31A N31B
L.S.  50
CONF
TEMP    23.00
WGHT    0.021800    4.742599
FVAR       0.16540   0.59069
SN1   5    0.348856    0.420384    0.357239    11.00000    0.03489    0.04134 =
         0.03798    0.00125    0.00364   -0.00518
BR1   3    0.511000    0.364894    0.323729    11.00000    0.03483    0.06598 =
         0.07082   -0.00794    0.00902   -0.00587
BR2   3    0.277074    0.217536    0.297716    11.00000    0.04497    0.05003 =
         0.05477   -0.00694   -0.00019   -0.00956
BR3   3    0.185502    0.476381    0.387955    11.00000    0.04554    0.06276 =
         0.07536   -0.00033    0.01866    0.00487
BR4   3    0.422571    0.625815    0.415393    11.00000    0.07642    0.06285 =
         0.04406   -0.00895    0.00808   -0.02563
BR5   3    0.321557    0.610778    0.283898    11.00000    0.06526    0.04984 =
         0.04806    0.01041   -0.00389   -0.00410
BR6   3    0.379199    0.234255    0.429468    11.00000    0.07016    0.06183 =
         0.05331    0.01626   -0.00006    0.00101
BR7   3    0.059933    0.724335    0.487037    11.00000    0.06298    0.06665 =
         0.05035    0.01283    0.00187    0.00313
C11   1    0.814636    0.467041    0.400290    11.00000    0.04202    0.04379 =
         0.03578    0.00460   -0.00181   -0.00158
C12   1    0.906722    0.451986    0.389377    11.00000    0.04074    0.05646 =
         0.04888    0.00634   -0.00531   -0.00162
AFIX  43
H12   2    0.954366    0.460642    0.414691    11.00000   -1.20000
AFIX   0
C13   1    0.926416    0.423711    0.339877    11.00000    0.05111    0.07202 =
         0.05811    0.00464    0.01411   -0.00357
AFIX  43
H13   2    0.988194    0.414255    0.331503    11.00000   -1.20000
AFIX   0
C14   1    0.856114    0.409477    0.303068    11.00000    0.07655    0.07913 =
         0.03931   -0.00552    0.00248   -0.00087
AFIX  43
H14   2    0.870261    0.388675    0.269924    11.00000   -1.20000
AFIX   0
C15   1    0.765636    0.425458    0.314469    11.00000    0.06147    0.08662 =
         0.05143   -0.00638   -0.01324   -0.01070
AFIX  43
H15   2    0.718092    0.417249    0.289081    11.00000   -1.20000
AFIX   0
C16   1    0.744410    0.453716    0.363456    11.00000    0.04539    0.07124 =
         0.05470    0.00034   -0.00710   -0.00330
AFIX  43
H16   2    0.682481    0.463725    0.371491    11.00000   -1.20000
AFIX   0
C17   1    0.701496    0.446643    0.468550    11.00000    0.08277    0.10290 =
         0.07527   -0.00108    0.03734   -0.01145
AFIX  33
H17A  2    0.694443    0.470749    0.503491    11.00000   -1.50000
H17B  2    0.697679    0.343040    0.464275    11.00000   -1.50000
H17C  2    0.652739    0.492457    0.447748    11.00000   -1.50000
AFIX   0
C18   1    0.803688    0.655969    0.465225    11.00000    0.07869    0.07161 =
         0.08173   -0.02688    0.01648   -0.01378
AFIX  33
H18A  2    0.790467    0.672181    0.499989    11.00000   -1.50000
H18B  2    0.760580    0.710657    0.443483    11.00000   -1.50000
H18C  2    0.866328    0.686779    0.459949    11.00000   -1.50000
AFIX   0
N11   4    0.793941    0.498867    0.453259    11.00000    0.04782    0.06263 =
         0.04698    0.00320    0.00011    0.00866
AFIX  13
H11   2    0.837973    0.451705    0.473366    11.00000   -1.20000
AFIX   0
C21   1    0.042560    0.940179    0.354400    11.00000    0.03873    0.04949 =
         0.04332   -0.00217    0.00165   -0.00114
C22   1    0.036150    1.056230    0.322310    11.00000    0.05858    0.05340 =
         0.06507    0.01508    0.00344   -0.00966
AFIX  43
H22   2    0.075026    1.136589    0.327325    11.00000   -1.20000
AFIX   0
C23   1   -0.029851    1.050790    0.282126    11.00000    0.07159    0.06971 =
         0.06452    0.02194   -0.00205    0.01028
AFIX  43
H23   2   -0.035351    1.128799    0.259710    11.00000   -1.20000
AFIX   0
C24   1   -0.086411    0.935036    0.274686    11.00000    0.05945    0.07939 =
         0.05556   -0.01029   -0.00918    0.00988
AFIX  43
H24   2   -0.130848    0.934103    0.247540    11.00000   -1.20000
AFIX   0
C25   1   -0.078783    0.820058    0.306592    11.00000    0.07713    0.06604 =
         0.07516   -0.01060   -0.01124   -0.01644
AFIX  43
H25   2   -0.117921    0.740099    0.301338    11.00000   -1.20000
AFIX   0
C26   1   -0.012743    0.821155    0.347112    11.00000    0.08166    0.04476 =
         0.06197    0.00471   -0.00993   -0.01160
AFIX  43
H26   2   -0.006404    0.741835    0.368919    11.00000   -1.20000
AFIX   0
C27   1    0.116276    1.077654    0.427347    11.00000    0.10020    0.06201 =
         0.06849   -0.01573   -0.00859   -0.01236
AFIX  33
H27A  2    0.162246    1.069674    0.455177    11.00000   -1.50000
H27B  2    0.056189    1.096300    0.440169    11.00000   -1.50000
H27C  2    0.132645    1.156226    0.405628    11.00000   -1.50000
AFIX   0
C28   1    0.207252    0.894793    0.382867    11.00000    0.04946    0.07099 =
         0.09172    0.01705    0.00471    0.00286
AFIX  33
H28A  2    0.250023    0.894281    0.412271    11.00000   -1.50000
H28B  2    0.228511    0.962639    0.358433    11.00000   -1.50000
H28C  2    0.204095    0.799166    0.368234    11.00000   -1.50000
AFIX   0
N21   4    0.112767    0.938711    0.397868    11.00000    0.05648    0.04725 =
         0.04914    0.00387    0.00116   -0.00626
AFIX  13
H21   2    0.094164    0.868677    0.419439    11.00000   -1.20000
AFIX   0
C32   1    0.400997    0.452521    0.083041    11.00000    0.09370    0.08386 =
         0.14343    0.01571    0.01102    0.02389
AFIX  43
H32   2    0.458958    0.417254    0.074813    11.00000   -1.20000
AFIX   0
C31   1    0.375447    0.451819    0.132223    11.00000    0.06598    0.07941 =
         0.10290    0.03871   -0.03766   -0.02543
C34   1    0.253911    0.557923    0.058964    11.00000    0.12269    0.06729 =
         0.10214   -0.00706   -0.06773    0.02085
AFIX  43
H34   2    0.212217    0.595000    0.033871    11.00000   -1.20000
AFIX   0
C35   1    0.230022    0.555087    0.108058    11.00000    0.09116    0.09847 =
         0.10568   -0.01220   -0.01515    0.02010
AFIX  43
H35   2    0.171934    0.589517    0.116416    11.00000   -1.20000
AFIX   0
C36   1    0.290861    0.502105    0.144762    11.00000    0.10253    0.10798 =
         0.07864   -0.00831   -0.01740   -0.01871
AFIX  43
H36   2    0.274767    0.500196    0.178355    11.00000   -1.20000
AFIX   0
C33   1    0.338932    0.506512    0.046358    11.00000    0.16124    0.09306 =
         0.07187   -0.00481   -0.00588    0.02342
AFIX  43
H33   2    0.354653    0.508243    0.012700    11.00000   -1.20000
AFIX   0
C37   1    0.421039    0.253893    0.190503    11.00000    0.07036    0.05574 =
         0.06980    0.01884    0.01482   -0.00878
C38   1    0.527564    0.461352    0.180897    11.00000    0.06090    0.06318 =
         0.08628    0.00741   -0.01374   -0.01466
Part 1
N31A  4    0.426940    0.411037    0.183139    21.00000    0.04811    0.05114 =
         0.04436   -0.00406    0.00011    0.00540
AFIX  13
H31A  2    0.399891    0.457578    0.208908    21.00000   -1.20000
AFIX   0
Part 2
N31B  4    0.458062    0.357960    0.154746   -21.00000    0.04811    0.05114 =
         0.04436   -0.00406    0.00011    0.00540
AFIX  13
H31B  2    0.485312    0.309535    0.129455   -21.00000   -1.20000
Part 0
H37A  2    0.524183    0.558679    0.166959    11.00000    0.14424
H37B  2    0.575181    0.408274    0.164252    11.00000    0.19551
H37C  2    0.543581    0.466174    0.216351    11.00000    0.15233
H38A  2    0.459580    0.184874    0.174351    11.00000    0.30419
H38B  2    0.356280    0.231574    0.182151    11.00000    0.10172
H38C  2    0.433680    0.253974    0.225952    11.00000    0.28091
HKLF 4
REM  (C8H12N)3SnBr6.Br in P 1 21/c 1
REM R1 =  0.0305 for   4555 Fo > 4sig(Fo)  and  0.0530 for all   6112 data
REM    326 parameters refined using     10 restraints
END
WGHT      0.0220      4.7099
 REM Highest difference peak   0.56,  deepest hole  -0.38,  1-sigma level   0.08
Q1    1  -0.0043  0.7475  0.4782  11.00000  0.05    0.56
Q2    1   0.4999  0.4414  0.2988  11.00000  0.05    0.49
Q3    1   0.4233  0.2942  0.4232  11.00000  0.05    0.47
Q4    1   0.2829  0.6689  0.3049  11.00000  0.05    0.41
Q5    1   0.4829  0.5969  0.4069  11.00000  0.05    0.38
Q6    1   0.0659  0.8226  0.5045  11.00000  0.05    0.38
Q7    1   0.2443  0.4967  0.4040  11.00000  0.05    0.36
Q8    1   0.4508  0.6885  0.3824  11.00000  0.05    0.35
Q9    1   0.2609  0.2552  0.3291  11.00000  0.05    0.33
Q10   1   0.2899  0.4155  0.3411  11.00000  0.05    0.33
Q11   1   0.4223  0.5815  0.3794  11.00000  0.05    0.33
Q12   1   0.2694  0.3012  0.2741  11.00000  0.05    0.32
Q13   1   0.3676  0.6089  0.3197  11.00000  0.05    0.31
Q14   1   0.1735  0.5165  0.3522  11.00000  0.05    0.31
Q15   1   0.2672  0.5803  0.0804  11.00000  0.05    0.30
Q16   1   0.4975  0.3798  0.3530  11.00000  0.05    0.30
Q17   1   0.3630  0.3141  0.3888  11.00000  0.05    0.30
Q18   1   0.4608  0.2293  0.2199  11.00000  0.05    0.30
Q19   1   0.2340  0.4057  0.3992  11.00000  0.05    0.30
Q20   1   0.3272  0.2838  0.4201  11.00000  0.05    0.29
;
