# Supplementary material for: Tris(N,N-di­methyl­anilinium) hexa­bromido­stannate(IV) bromide
Source: Acta Crystallogr Sect E Struct Rep Online. 2013 May 11;69(Pt 6):m311. doi: 10.1107/S1600536813012403 (PMC3684876; doi:10.1107/S1600536813012403)
Supplement: Supplementary file 2 [file e-69-0m311-Isup2.hkl]

# 
# h,k,l, Fc-squared, Fo-squared, sigma(Fo-squared) and status flag 
# 
data_I
_shelx_title ' (C8H12N)3SnBr6.Br in P 1 21/c 1' 
_shelx_refln_list_code          4 
_shelx_F_calc_maximum      624.47 
_exptl_crystal_F_000      1984.00 
_reflns_d_resolution_high  0.8400 
 
loop_ 
 _symmetry_equiv_pos_as_xyz 
 'x, y, z' 
 '-x, y+1/2, -z+1/2' 
 '-x, -y, -z' 
 'x, -y-1/2, z-1/2' 
 
_cell_length_a    14.3408 
_cell_length_b     9.1904 
_cell_length_c    26.4029 
_cell_angle_alpha  90.000 
_cell_angle_beta   93.451 
_cell_angle_gamma  90.000 
 
_shelx_F_squared_multiplier     1.000 
 
loop_ 
 _refln_index_h 
 _refln_index_k 
 _refln_index_l 
 _refln_F_squared_calc 
 _refln_F_squared_meas 
 _refln_F_squared_sigma 
 _refln_observed_status 
   4   0   0     5301.12     5064.57    122.62 o 
   5   0   0      869.48      817.36     82.60 o 
   6   0   0     8875.33     8404.83    161.62 o 
   7   0   0    42560.33    42100.96    710.56 o 
   8   0   0     6323.13     6259.82    140.32 o 
   9   0   0    12899.65    12649.24    244.81 o 
  10   0   0       64.93      104.21     67.93 o 
  11   0   0     1306.38     1232.10     77.25 o 
  12   0   0     2484.58     2805.16    137.62 o 
  13   0   0    18889.59    17960.12    436.82 o 
  14   0   0     2801.31     2799.89    179.99 o 
  15   0   0      248.75      614.37    151.76 o 
  16   0   0      105.03       10.27    167.96 o 
  17   0   0      351.54      659.68    270.81 o 
   1   1   0    13554.80    12992.16    522.26 o 
   2   1   0    40525.17    43722.48   1240.41 o 
   3   1   0    10101.93    10564.34    226.76 o 
   4   1   0      215.89      313.31     23.09 o 
   5   1   0    35333.64    36379.57    432.75 o 
   6   1   0     2546.01     2558.58     62.12 o 
   7   1   0    23553.89    23541.85    290.06 o 
   8   1   0     2239.00     2147.28     59.12 o 
   9   1   0     7503.37     7574.93    109.66 o 
  10   1   0    10504.99    10092.92    137.83 o 
  11   1   0     1767.77     1936.31     69.57 o 
  12   1   0    19532.29    19385.30    260.88 o 
  13   1   0     2532.67     2799.14    105.52 o 
  14   1   0      805.12      916.55    101.64 o 
  15   1   0      320.52      159.57    127.40 o 
  16   1   0      725.74      665.95    138.77 o 
   0   2   0    24701.21    23950.46    931.59 o 
   1   2   0     1239.33     1217.83     63.96 o 
   2   2   0    31627.44    32991.91    593.51 o 
   3   2   0    19763.53    21815.24    453.14 o 
   4   2   0     2251.58     2393.29     81.45 o 
   5   2   0     5049.23     4827.59    109.03 o 
   6   2   0    43513.11    43836.20    640.27 o 
   7   2   0     4565.57     4592.72     89.40 o 
   8   2   0     6856.73     6318.34    113.38 o 
   9   2   0    28368.97    28676.36    355.34 o 
  10   2   0       15.77        7.37     45.75 o 
  11   2   0      591.38      569.34     53.87 o 
  12   2   0     3257.30     3281.49    110.47 o 
  13   2   0     3510.33     3547.29    129.25 o 
  14   2   0     1539.72     1754.26    112.58 o 
  15   2   0      245.91      233.43    131.81 o 
  16   2   0       16.30     -105.75    135.41 o 
   1   3   0    31236.35    32388.36    584.60 o 
   2   3   0    21697.26    22787.88    351.64 o 
   3   3   0     7920.21     8087.51    139.92 o 
   4   3   0     4774.41     4983.80    188.01 o 
   5   3   0    17416.38    19036.39    330.87 o 
   6   3   0    31093.55    31105.28    459.14 o 
   7   3   0     9291.25     9095.40    159.44 o 
   8   3   0    13682.95    13825.14    229.67 o 
   9   3   0     1446.25     1506.92     63.02 o 
  10   3   0       62.24      136.02     72.80 o 
  11   3   0    10690.09    10604.81    204.70 o 
  12   3   0     2705.83     2773.03    109.31 o 
  13   3   0     1058.29     1352.95    103.69 o 
  14   3   0      889.63     1026.97    118.74 o 
  15   3   0      167.84       17.12    110.56 o 
  16   3   0      561.88      703.35    126.34 o 
   0   4   0       28.09       -9.32     38.81 o 
   1   4   0    46312.65    46487.03    617.44 o 
   2   4   0    15851.46    15832.92    253.97 o 
   3   4   0      423.33      455.62     41.81 o 
   4   4   0       20.97      -22.17     41.82 o 
   5   4   0    13597.24    13726.85    233.37 o 
   6   4   0    12465.72    12067.04    188.65 o 
   7   4   0       30.02      -17.92    107.42 o 
   8   4   0      287.80      245.73     56.11 o 
   9   4   0    19366.76    19167.40    311.22 o 
  10   4   0       30.55       32.75     68.21 o 
  11   4   0    12397.73    12513.73    252.63 o 
  12   4   0     8310.51     8079.00    186.29 o 
  13   4   0      579.37      604.01    100.54 o 
  14   4   0     1054.76     1052.82    115.31 o 
  15   4   0     1049.91      757.32    126.37 o 
   1   5   0    26318.21    26347.79    326.29 o 
   2   5   0    56298.06    57458.17    764.66 o 
   3   5   0     2433.09     2385.34     71.66 o 
   4   5   0     5098.96     5182.95     85.03 o 
   5   5   0    13167.11    12922.48    226.78 o 
   6   5   0      239.01      220.87     62.77 o 
   7   5   0       28.09      -18.78     41.76 o 
   8   5   0        2.09      -38.90     63.17 o 
   9   5   0      219.75      187.95     79.46 o 
  10   5   0     1200.97     1406.45    105.11 o 
  11   5   0      255.79      298.00    103.23 o 
  12   5   0     1405.82     1531.44    119.32 o 
  13   5   0     1013.68     1066.54    129.05 o 
  14   5   0     1850.50     1836.40    149.61 o 
  15   5   0     1192.31     1364.03    153.14 o 
   0   6   0    36714.43    37568.16    768.28 o 
   1   6   0     3194.14     3354.75     68.06 o 
   2   6   0      555.85      461.54     49.79 o 
   3   6   0    36872.41    35829.02    490.53 o 
   4   6   0    13325.72    12784.15    202.39 o 
   5   6   0     1263.50     1339.48     51.13 o 
   6   6   0       14.03      -55.81     55.81 o 
   7   6   0     3162.52     3204.88    100.07 o 
   8   6   0      941.33      959.26     83.90 o 
   9   6   0      981.49      999.90    108.40 o 
  10   6   0     9201.01     9030.16    217.76 o 
  11   6   0      297.75      123.59    103.90 o 
  12   6   0       14.84       87.64    115.28 o 
  13   6   0      335.75      490.12    128.25 o 
  14   6   0      787.52      877.97    144.88 o 
   1   7   0     1222.62     1266.47     59.71 o 
   2   7   0     1495.59     1489.86     55.86 o 
   3   7   0       14.71      -75.15     96.87 o 
   4   7   0      116.12      -46.50     77.09 o 
   5   7   0      377.55       16.72     88.29 o 
   6   7   0      746.71      588.99     72.31 o 
   7   7   0     7713.62     7448.54    154.24 o 
   8   7   0       29.48      -96.03    125.68 o 
   9   7   0     5660.20     5542.72    167.16 o 
  10   7   0      948.25      892.01    111.19 o 
  11   7   0      152.17      169.05    109.04 o 
  12   7   0      253.22      200.04    157.70 o 
  13   7   0      202.76      462.18    132.21 o 
   0   8   0     3172.12     2926.86    213.98 o 
   1   8   0     4825.33     4572.85    114.08 o 
   2   8   0      684.99      652.91     67.58 o 
   3   8   0     1922.40     1851.94     70.44 o 
   4   8   0      248.50      205.39    125.87 o 
   5   8   0      207.58       94.44     77.73 o 
   6   8   0       51.31       16.23     76.94 o 
   7   8   0      130.66       49.83     91.21 o 
   8   8   0      520.10      470.94    146.32 o 
   9   8   0      866.07      914.52    113.68 o 
  10   8   0     2046.63     2258.85    133.92 o 
  11   8   0      936.54     1088.40    129.37 o 
   1   9   0      688.79      590.38     76.35 o 
   2   9   0     3552.61     3363.04    113.81 o 
   3   9   0      699.61      756.50    126.02 o 
   4   9   0     1544.59     1649.67    129.06 o 
   5   9   0       74.69      -53.62     93.16 o 
   6   9   0      164.04      180.81     99.61 o 
   7   9   0       46.09       69.09    103.03 o 
   8   9   0      837.17     1031.20    180.86 o 
   9   9   0      560.05      592.42    112.03 o 
   0  10   0       51.93      113.14    128.20 o 
   1  10   0        6.41      -91.29     91.29 o 
   2  10   0     1147.47     1152.81    170.60 o 
   3  10   0      799.61     1140.87    116.33 o 
   4  10   0        4.99      174.49    120.69 o 
   5  10   0      250.43      225.69    136.31 o 
   6  10   0      302.01     -140.85    205.83 o 
 -16   1   1       32.12      120.69    182.55 o 
 -15   1   1      153.09     -115.44    115.44 o 
 -14   1   1      924.11      937.17     92.11 o 
 -13   1   1     6248.25     6247.75    160.63 o 
 -12   1   1      241.47      145.55     62.03 o 
 -11   1   1    14404.65    14330.37    186.42 o 
 -10   1   1     3784.39     3507.87     77.02 o 
  -9   1   1     4380.89     4291.64     81.10 o 
  -8   1   1     2328.67     2306.49     63.86 o 
  -7   1   1    34584.01    35423.43    427.68 o 
  -6   1   1      565.16      598.16     38.17 o 
  -5   1   1    65495.84    68291.41    882.48 o 
  -4   1   1     9909.32    10330.03    161.49 o 
  -3   1   1     9336.67    10112.62    177.70 o 
  -2   1   1    31288.41    33635.35   1208.80 o 
   0   1   1    67148.17    66159.52   2542.22 o 
   1   1   1    15449.90    16387.02    653.10 o 
   2   1   1    97573.91   102154.84   2877.36 o 
   3   1   1      289.83      425.41     43.13 o 
   4   1   1      260.32      320.14     32.44 o 
   5   1   1    16720.68    17126.22    210.33 o 
   6   1   1    42304.96    43863.13    521.40 o 
   7   1   1      493.75      364.27     34.29 o 
   8   1   1    23573.60    23036.85    287.42 o 
   9   1   1     2498.05     2515.69     63.13 o 
  10   1   1     3100.64     2979.70     73.28 o 
  11   1   1     3250.36     3314.55     81.25 o 
  12   1   1    17038.04    17490.78    265.57 o 
  13   1   1     4312.13     4108.35    122.75 o 
  14   1   1       99.70       21.93     86.23 o 
  15   1   1       36.36      105.93    126.81 o 
  16   1   1      153.10      241.10    170.19 o 
 -16   2   1       25.04      101.85    139.48 o 
 -15   2   1      236.04      233.00    107.85 o 
 -14   2   1     1780.39     2087.87    203.44 o 
 -13   2   1     4043.57     4027.04    145.49 o 
 -12   2   1     8632.49     8672.39    160.16 o 
 -11   2   1      364.35      364.64     70.53 o 
 -10   2   1      915.42      986.00     55.05 o 
  -9   2   1      979.05      921.67     50.47 o 
  -8   2   1     1418.19     1360.30     86.49 o 
  -7   2   1    29800.96    30078.22    366.11 o 
  -6   2   1    36757.76    36976.45    487.16 o 
  -5   2   1    31639.12    32885.21    482.89 o 
  -4   2   1     1051.86     1145.84     57.74 o 
  -3   2   1   109440.95   112825.10   2269.46 o 
  -2   2   1    39753.24    41133.53    760.82 o 
  -1   2   1     2646.90     2760.23    126.27 o 
   0   2   1    20300.71    20514.66    807.33 o 
   1   2   1       66.44       44.96     22.12 o 
   2   2   1     6856.00     7314.61    142.18 o 
   3   2   1       51.46       13.85     28.94 o 
   4   2   1      400.05      387.47     42.93 o 
   5   2   1    18008.71    18555.55    325.84 o 
   6   2   1      752.49      664.81     64.53 o 
   7   2   1    50654.86    50864.98    661.84 o 
   8   2   1    43801.62    43828.19    576.29 o 
   9   2   1     7048.30     6656.38    120.65 o 
  10   2   1      336.60      297.65     56.85 o 
  11   2   1     2652.38     3083.81    163.29 o 
  12   2   1      836.86      868.94     77.33 o 
  13   2   1     1281.92     1448.55    104.67 o 
  14   2   1     2136.13     2288.37    120.02 o 
  15   2   1      307.84      314.62    111.44 o 
  16   2   1      149.53      -33.45    146.57 o 
 -16   3   1      313.11      381.88    135.79 o 
 -15   3   1      169.79       41.12    110.38 o 
 -14   3   1       67.69      -50.13     86.18 o 
 -13   3   1       10.61       54.32     93.07 o 
 -12   3   1     2388.19     2611.28    111.84 o 
 -11   3   1     1218.19     1357.66     86.89 o 
 -10   3   1    15532.32    15305.20    361.29 o 
  -9   3   1      736.19      820.57     56.11 o 
  -8   3   1      353.84      378.90     54.54 o 
  -7   3   1      526.62      547.84     70.90 o 
  -6   3   1     4527.29     4405.77    143.96 o 
  -5   3   1     4698.94     4933.43    113.99 o 
  -4   3   1     1358.12     1547.45     61.05 o 
  -3   3   1     2481.96     2542.59     88.73 o 
  -2   3   1    34735.58    35714.84    545.17 o 
  -1   3   1      253.86      386.74     41.25 o 
   0   3   1     2069.15     2266.03     47.42 o 
   1   3   1    23046.31    23932.56    341.62 o 
   2   3   1    16209.85    16973.30    234.18 o 
   3   3   1    15899.87    16652.99    231.99 o 
   4   3   1     3925.75     3977.32     86.69 o 
   5   3   1     3614.58     3507.73    144.70 o 
   6   3   1     3450.78     3223.75     84.46 o 
   7   3   1      106.46      -56.00     56.00 o 
   8   3   1        1.41       11.86     44.52 o 
   9   3   1     1072.22     1159.42     60.58 o 
  10   3   1     6563.53     6592.69    151.78 o 
  11   3   1    18369.57    18670.98    490.80 o 
  12   3   1        1.04       -9.52     83.65 o 
  13   3   1        0.73       47.08     94.85 o 
  14   3   1     3330.06     3491.96    139.19 o 
  15   3   1     1002.46      827.10    123.43 o 
  16   3   1      167.43      417.98    121.74 o 
 -15   4   1      623.73      734.81    128.26 o 
 -14   4   1       81.59      122.67    105.55 o 
 -13   4   1     3905.69     3765.37    137.23 o 
 -12   4   1      389.05      442.21     92.21 o 
 -11   4   1     2962.82     2973.25    163.86 o 
 -10   4   1     6110.28     6039.51    144.58 o 
  -9   4   1      113.97       26.13     64.58 o 
  -8   4   1      167.73       36.73     55.74 o 
  -7   4   1       31.90      -70.65     70.65 o 
  -6   4   1     7568.41     7301.24    138.81 o 
  -5   4   1      587.80      780.08     44.24 o 
  -4   4   1      438.51      473.18     64.25 o 
  -3   4   1    12027.69    11651.94    198.25 o 
  -2   4   1    26627.99    25907.84    404.06 o 
  -1   4   1     6324.35     5627.27    106.61 o 
   0   4   1    45213.09    46806.52    564.58 o 
   1   4   1    26006.37    26596.18    325.67 o 
   2   4   1     5498.26     5413.99    102.21 o 
   3   4   1      204.86      185.88     28.41 o 
   4   4   1    18927.85    19578.45    273.89 o 
   5   4   1     1357.62     1258.19     58.86 o 
   6   4   1     7793.72     7472.12    149.69 o 
   7   4   1     4713.83     4755.72    111.97 o 
   8   4   1     1423.10     1368.45     85.52 o 
   9   4   1     3746.10     3678.48    112.23 o 
  10   4   1       72.95       41.80     69.61 o 
  11   4   1     9237.35     9601.41    198.33 o 
  12   4   1      688.83      717.27    124.02 o 
  13   4   1     1595.03     1722.31    108.75 o 
  14   4   1     4715.21     4510.75    185.84 o 
  15   4   1       19.93      -10.53    142.07 o 
 -15   5   1     1891.34     1869.71    163.67 o 
 -14   5   1     1999.15     1504.99    282.97 o 
 -13   5   1        7.62     -118.27    118.27 o 
 -12   5   1      267.31      288.11    109.56 o 
 -11   5   1     2332.65     2376.62    125.77 o 
 -10   5   1     2170.19     2193.23    114.54 o 
  -9   5   1      498.42      281.80     79.10 o 
  -8   5   1     5962.47     6006.57    128.74 o 
  -7   5   1      184.58      143.18     51.02 o 
  -6   5   1     4316.58     4152.16    116.56 o 
  -5   5   1      807.65      663.47     65.56 o 
  -4   5   1    31076.81    30746.53    483.85 o 
  -3   5   1    14129.94    13723.86    276.13 o 
  -2   5   1    43950.61    44169.77    677.22 o 
  -1   5   1   106003.57   106842.67   1276.89 o 
   0   5   1     4505.27     4346.44     81.60 o 
   1   5   1     1228.42     1202.84     46.99 o 
   2   5   1    42552.79    42753.97    479.53 o 
   3   5   1     9200.41     9134.88    117.05 o 
   4   5   1     4255.79     4156.41     77.99 o 
   5   5   1     6276.37     6233.00    115.74 o 
   6   5   1      322.76      311.28     40.89 o 
   7   5   1     1166.30     1177.96     66.30 o 
   8   5   1     2572.26     2523.51     82.60 o 
   9   5   1     2505.07     2478.56    101.65 o 
  10   5   1       21.24      115.36     88.88 o 
  11   5   1      907.18      847.10    111.45 o 
  12   5   1     3556.05     3362.05    149.36 o 
  13   5   1     1147.78     1294.30    124.52 o 
  14   5   1      436.56      424.34    132.89 o 
  15   5   1       63.10       59.04    189.48 o 
 -14   6   1     2678.25     3157.08    204.90 o 
 -13   6   1     2268.79     2802.71    174.46 o 
 -12   6   1     2453.57     2827.48    143.40 o 
 -11   6   1      449.83      239.03    105.95 o 
 -10   6   1      919.52     1039.45    125.75 o 
  -9   6   1     3446.38     3499.32    125.68 o 
  -8   6   1    12349.24    12358.49    233.75 o 
  -7   6   1     1577.94     1652.37    209.95 o 
  -6   6   1      368.48      390.89     73.43 o 
  -5   6   1     1445.04     1318.45     58.56 o 
  -4   6   1    38955.24    37636.57    516.44 o 
  -3   6   1      614.08      762.20     94.53 o 
  -2   6   1     3535.25     3502.44     96.11 o 
  -1   6   1      658.91      797.09     48.68 o 
   0   6   1      460.19      382.78     61.02 o 
   1   6   1      222.76      183.52     38.63 o 
   2   6   1        1.32      -17.35     41.04 o 
   3   6   1     1476.55     1529.09     45.57 o 
   4   6   1        6.61      -23.73     33.78 o 
   5   6   1     5485.48     5313.43    113.57 o 
   6   6   1     4041.44     3913.69     99.57 o 
   7   6   1     1301.42     1454.68     86.08 o 
   8   6   1     6064.51     5886.21    151.94 o 
   9   6   1    11361.09    10947.90    218.68 o 
  10   6   1     2872.87     2795.10    163.16 o 
  11   6   1       30.37        5.29    132.44 o 
  12   6   1      162.83       23.33    117.89 o 
  13   6   1      460.36      527.54    194.56 o 
  14   6   1      534.53      643.89    196.59 o 
 -13   7   1      122.66     -229.97    365.01 o 
 -12   7   1      243.48      398.95    148.54 o 
 -11   7   1     1006.24      972.28    119.36 o 
 -10   7   1     6650.91     6762.61    193.88 o 
  -9   7   1      416.73      464.85     92.73 o 
  -8   7   1     4704.59     4424.04    159.45 o 
  -7   7   1     7585.36     7326.15    170.79 o 
  -6   7   1      232.08      134.76     69.24 o 
  -5   7   1      175.70       32.22     65.46 o 
  -4   7   1      808.60      821.99     69.46 o 
  -3   7   1      733.24      643.66     94.46 o 
  -2   7   1     1279.61     1337.46     69.93 o 
  -1   7   1     8263.96     8073.80    139.21 o 
   0   7   1     1217.18     1163.77     58.09 o 
   1   7   1      174.60      215.76     52.06 o 
   2   7   1      354.69      293.43     50.45 o 
   3   7   1    12256.81    11710.68    169.64 o 
   4   7   1      121.88      -27.07     73.60 o 
   5   7   1    10344.33     9617.80    169.75 o 
   6   7   1     3484.13     3299.41    100.31 o 
   7   7   1      164.22      126.90    101.08 o 
   8   7   1    12709.67    12883.74    276.54 o 
   9   7   1     6307.72     6469.86    444.78 o 
  10   7   1     3082.49     2975.87    186.46 o 
  11   7   1      410.33      476.54    116.75 o 
  12   7   1       15.54     -122.96    122.96 o 
  13   7   1      308.02      329.41    139.25 o 
 -11   8   1      297.47      104.65    327.40 o 
 -10   8   1      106.96       72.06    107.28 o 
  -9   8   1     4084.22     4034.01    155.85 o 
  -8   8   1      113.01      169.58     79.69 o 
  -7   8   1     1907.83     1818.20    179.26 o 
  -6   8   1      203.40      129.40     80.93 o 
  -5   8   1        6.29     -105.46    105.46 o 
  -4   8   1     2571.98     2566.90     95.53 o 
  -3   8   1       70.32      -69.27     69.34 o 
  -2   8   1       75.26       36.83     72.83 o 
  -1   8   1      494.40      352.79     77.15 o 
   0   8   1     4707.67     4593.01    116.94 o 
   1   8   1     1586.15     1698.65     78.84 o 
   2   8   1     4894.96     4761.76    120.32 o 
   3   8   1      796.22      913.35    117.29 o 
   4   8   1     2754.82     2639.98     83.51 o 
   5   8   1     4915.97     4586.76    125.26 o 
   6   8   1      164.61      109.54     85.36 o 
   7   8   1      449.58      262.60     88.75 o 
   8   8   1     2039.99     2075.13    174.18 o 
   9   8   1      179.28      467.93    103.83 o 
  10   8   1     3185.90     3446.20    149.19 o 
  11   8   1       48.35        4.08    121.63 o 
  -9   9   1      607.35      334.69    122.33 o 
  -8   9   1      202.19      187.37    177.25 o 
  -7   9   1     1072.71     1263.32    207.49 o 
  -6   9   1      109.10     -117.52    172.19 o 
  -5   9   1       72.27     -111.94    111.94 o 
  -4   9   1      225.25      299.34     95.81 o 
  -3   9   1     1054.54     1258.51    115.54 o 
  -2   9   1     1106.87     1132.00    121.96 o 
  -1   9   1      825.36      726.65     84.51 o 
   0   9   1      462.29      467.24     76.74 o 
   1   9   1      375.65      334.02     82.03 o 
   2   9   1     1138.56     1215.63     88.39 o 
   3   9   1       25.43      114.20     97.43 o 
   4   9   1      134.72      139.55     74.33 o 
   5   9   1      144.46       55.62     90.98 o 
   6   9   1      219.70       42.14     92.88 o 
   7   9   1      982.71      980.94    110.17 o 
   8   9   1     2488.40     2790.99    159.29 o 
   9   9   1      224.75      414.90    112.00 o 
  -6  10   1       41.02      -98.99    124.01 o 
  -5  10   1      147.77      189.68    109.57 o 
  -4  10   1        1.25       61.09    117.35 o 
  -3  10   1    11221.40    11124.25    263.01 o 
  -2  10   1     5572.02     5416.92    154.49 o 
  -1  10   1      211.20      235.94     91.70 o 
   0  10   1     3155.48     3178.98    129.82 o 
   1  10   1     3392.80     3613.80    128.78 o 
   2  10   1      304.15       41.16     90.58 o 
   3  10   1     1154.79     1165.88    109.93 o 
   4  10   1     2724.89     3193.00    122.87 o 
   5  10   1      198.74      294.93    107.17 o 
   6  10   1      338.88      410.34    111.68 o 
 -17   0   2     2214.12     2648.21    310.29 o 
 -16   0   2     1878.22     2009.97    200.10 o 
 -15   0   2       86.03      147.48    138.90 o 
 -14   0   2     1290.11     1480.67    223.85 o 
 -13   0   2     7055.46     6534.83    190.64 o 
 -12   0   2    37963.09    35980.30    556.29 o 
 -11   0   2     4991.24     4974.55    159.33 o 
 -10   0   2      415.42      392.08     64.01 o 
  -9   0   2      140.20       52.43     61.39 o 
  -8   0   2     5994.10     5895.84    165.65 o 
  -7   0   2    19097.54    19598.98    484.61 o 
  -6   0   2   100928.21   102970.48   2077.59 o 
  -5   0   2   242235.80   239390.41   4794.56 o 
  -4   0   2    43522.36    43769.36    890.74 o 
   0   0   2     7578.22     7416.52    233.54 o 
   1   0   2   233835.78   220085.41   4452.41 o 
   3   0   2     3554.89     3641.93    124.26 o 
   4   0   2    22806.51    24922.47    513.96 o 
   5   0   2     3577.46     4171.84    111.51 o 
   6   0   2      752.50      850.45     48.35 o 
   7   0   2       28.75      -45.95     45.95 o 
   8   0   2     3585.26     3647.27    109.61 o 
   9   0   2     4172.77     4147.98    119.42 o 
  10   0   2      950.42      822.46     68.11 o 
  11   0   2     4098.77     3867.61    203.99 o 
  12   0   2     7680.11     7630.63    203.37 o 
  13   0   2       12.58       59.63    125.72 o 
  14   0   2     3413.76     3331.58    207.95 o 
  15   0   2       14.21      196.92    146.95 o 
  16   0   2      971.27      885.42    163.17 o 
 -17   1   2      665.52      749.66    156.68 o 
 -16   1   2      128.32      303.02    136.96 o 
 -15   1   2      960.08      974.85    132.90 o 
 -14   1   2     4213.33     4191.91    132.57 o 
 -13   1   2      955.76      859.65     84.91 o 
 -12   1   2     4116.09     3751.52    104.13 o 
 -11   1   2    20500.40    19937.82    290.26 o 
 -10   1   2      868.27      959.16     56.86 o 
  -9   1   2     2959.66     2813.05     67.62 o 
  -8   1   2     3873.54     3984.64     79.46 o 
  -7   1   2    10294.14    10458.43    157.47 o 
  -6   1   2    18880.79    19195.95    239.68 o 
  -5   1   2    91081.98    93675.02   1206.28 o 
  -4   1   2    13180.13    13914.34    190.39 o 
  -3   1   2        1.94      -10.54     22.41 o 
  -2   1   2    47639.37    50688.75   1034.79 o 
   1   1   2     2698.87     2730.44    132.67 o 
   2   1   2      119.40       83.69     28.51 o 
   3   1   2     8296.44     8660.78    190.04 o 
   4   1   2    14006.55    14696.61    256.78 o 
   5   1   2    18778.68    19242.91    256.64 o 
   6   1   2     8442.73     8619.06    116.32 o 
   7   1   2    22197.06    22496.23    277.19 o 
   8   1   2    61121.53    60290.61    663.31 o 
   9   1   2    20070.39    20031.00    236.28 o 
  10   1   2     2341.88     2414.08     62.64 o 
  11   1   2       37.73      -11.94     44.76 o 
  12   1   2     1025.57     1025.62     77.48 o 
  13   1   2     9629.75     9305.38    177.45 o 
  14   1   2      104.73      167.89     87.27 o 
  15   1   2      309.83      333.36    123.99 o 
  16   1   2      152.22      106.31    135.00 o 
 -16   2   2       14.62      129.12    134.10 o 
 -15   2   2        2.50      192.24    111.76 o 
 -14   2   2     2671.98     2267.77    122.35 o 
 -13   2   2     5679.64     5617.66    160.99 o 
 -12   2   2     3156.25     3279.48    112.33 o 
 -11   2   2     8521.13     8175.71    137.73 o 
 -10   2   2      371.44      349.92     53.40 o 
  -9   2   2      847.87      736.20     50.05 o 
  -8   2   2    15244.04    15401.03    202.21 o 
  -7   2   2     1615.93     1762.91     55.61 o 
  -6   2   2      372.35      408.93     71.07 o 
  -5   2   2     4026.30     3817.69     70.95 o 
  -4   2   2    39144.66    40538.57    678.15 o 
  -3   2   2    15503.88    16172.62    279.56 o 
  -2   2   2    90499.82    94465.43   2227.27 o 
  -1   2   2      904.31     1044.42     44.41 o 
   0   2   2     5246.88     5627.24    140.89 o 
   1   2   2    14552.99    15269.02    251.78 o 
   2   2   2     7260.42     7514.78    123.88 o 
   3   2   2     5849.34     6127.73    142.35 o 
   4   2   2     1135.82     1199.35    100.14 o 
   5   2   2    22361.57    23323.70    402.50 o 
   6   2   2     1308.39     1226.89     51.54 o 
   7   2   2    98826.00   100386.41   1437.15 o 
   8   2   2     6038.85     6225.88    113.29 o 
   9   2   2       59.29       53.18     50.52 o 
  10   2   2     9745.09     9626.78    162.48 o 
  11   2   2      157.33      180.61     63.31 o 
  12   2   2     3489.32     3334.34    117.78 o 
  13   2   2       76.72      127.89     88.51 o 
  14   2   2      925.94      989.51    129.29 o 
  15   2   2       25.42       93.19    107.67 o 
  16   2   2     2266.50     2750.48    163.38 o 
 -16   3   2       67.38      144.28    125.61 o 
 -15   3   2       36.91       38.94    115.46 o 
 -14   3   2      148.01      114.73    106.67 o 
 -13   3   2     3187.14     3290.15    172.33 o 
 -12   3   2      366.07      374.75     84.18 o 
 -11   3   2      266.60      245.84    139.32 o 
 -10   3   2     8398.73     8165.97    168.70 o 
  -9   3   2      139.24      152.27     49.87 o 
  -8   3   2     2331.27     2335.91     82.05 o 
  -7   3   2     6259.10     6026.85    122.69 o 
  -6   3   2    12362.67    12075.81    197.30 o 
  -5   3   2     3244.56     3235.49     80.38 o 
  -4   3   2    29670.76    30877.87    668.27 o 
  -3   3   2     6398.29     6688.16    124.16 o 
  -2   3   2     5040.87     5422.41    122.44 o 
  -1   3   2    34960.88    36638.44    767.55 o 
   0   3   2     7476.79     7691.30    124.40 o 
   1   3   2       83.91       75.09     20.32 o 
   2   3   2    14994.98    15379.63    213.49 o 
   3   3   2     1105.71     1086.26     49.70 o 
   4   3   2    23111.43    23242.87    362.51 o 
   5   3   2    23124.10    23721.52    405.35 o 
   6   3   2    58609.01    60143.59    863.76 o 
   7   3   2    73748.47    73218.09   1049.60 o 
   8   3   2       61.18      -36.13     48.14 o 
   9   3   2     4558.04     4472.27    123.89 o 
  10   3   2     2085.15     2061.95     87.53 o 
  11   3   2     1121.28     1322.16     89.92 o 
  12   3   2    11054.05    11018.61    217.06 o 
  13   3   2     4213.47     4164.62    143.51 o 
  14   3   2     4960.35     4778.92    187.58 o 
  15   3   2        3.13      203.03    122.54 o 
  16   3   2      735.81     1111.46    153.45 o 
 -15   4   2      457.20      486.15    126.33 o 
 -14   4   2        0.36       -7.03    108.44 o 
 -13   4   2       56.94     -134.33    134.33 o 
 -12   4   2      834.63      873.90     97.62 o 
 -11   4   2    18912.31    18158.28    309.79 o 
 -10   4   2    19676.85    19065.03    316.00 o 
  -9   4   2     2415.93     2428.09     92.26 o 
  -8   4   2     1954.43     2079.09     85.62 o 
  -7   4   2    29593.13    29558.57    448.33 o 
  -6   4   2     8113.05     7843.36    144.92 o 
  -5   4   2     5917.34     5683.96    115.37 o 
  -4   4   2       13.04       43.42     44.73 o 
  -3   4   2    12352.05    12487.06    211.65 o 
  -2   4   2     4695.80     4438.22    115.12 o 
  -1   4   2       46.48      -28.36     36.03 o 
   0   4   2    34069.93    33531.37    510.02 o 
   1   4   2      258.73      262.63     25.62 o 
   2   4   2    26508.57    26768.45    329.09 o 
   3   4   2      156.75      176.33     28.91 o 
   4   4   2    10123.89     9956.61    179.72 o 
   5   4   2      929.00      835.64     66.68 o 
   6   4   2    18843.87    18455.60    304.82 o 
   7   4   2    20756.89    20671.02    320.88 o 
   8   4   2       35.87       61.23     80.29 o 
   9   4   2      244.15      257.77     63.27 o 
  10   4   2    15107.43    14948.60    257.63 o 
  11   4   2      826.40      841.23     89.18 o 
  12   4   2       91.07       70.06     87.37 o 
  13   4   2     2060.23     1959.98    113.54 o 
  14   4   2      494.45      536.24    111.15 o 
  15   4   2      437.84      450.59    134.80 o 
 -15   5   2        0.52      -96.32    147.77 o 
 -14   5   2      704.11      812.98    136.39 o 
 -13   5   2      853.31      921.41    169.21 o 
 -12   5   2      503.25      371.60    110.96 o 
 -11   5   2     5808.67     5704.68    176.50 o 
 -10   5   2       41.32       44.25     86.45 o 
  -9   5   2      197.83      183.69     81.38 o 
  -8   5   2      232.91      198.20     74.35 o 
  -7   5   2     3027.58     3017.17     84.12 o 
  -6   5   2     1431.32     1403.86     70.61 o 
  -5   5   2     3207.38     3238.31    136.97 o 
  -4   5   2    40558.70    39578.23    615.38 o 
  -3   5   2    18527.57    18675.65    307.51 o 
  -2   5   2    28931.30    28530.18    449.03 o 
  -1   5   2     5954.31     6166.21    124.97 o 
   0   5   2    42271.55    41692.13    560.55 o 
   1   5   2     1092.73     1187.01     39.97 o 
   2   5   2     8443.48     8533.41    120.35 o 
   3   5   2     4091.53     3844.54     79.16 o 
   4   5   2       30.71       60.66     36.32 o 
   5   5   2    24110.85    23931.87    334.88 o 
   6   5   2     1692.39     1823.55     70.44 o 
   7   5   2     2698.36     2689.48     81.45 o 
   8   5   2     3177.24     2933.58    113.97 o 
   9   5   2      477.20      375.07     98.55 o 
  10   5   2     2576.62     2684.86    121.44 o 
  11   5   2     1755.50     1854.89    114.10 o 
  12   5   2       32.91     -101.60    140.33 o 
  13   5   2      986.97     1168.03    126.87 o 
  14   5   2     1309.42     1289.77    135.55 o 
  15   5   2      807.70      778.20    149.37 o 
 -14   6   2      382.16      537.05    139.11 o 
 -13   6   2     1770.14     1807.19    147.53 o 
 -12   6   2     2257.55     2003.37    363.56 o 
 -11   6   2      371.54      223.24    104.91 o 
 -10   6   2       43.06      -85.74     85.74 o 
  -9   6   2    15230.24    15204.30    283.49 o 
  -8   6   2     8008.21     7797.42    175.25 o 
  -7   6   2     1450.38     1515.90     79.15 o 
  -6   6   2     3855.14     3469.05    122.59 o 
  -5   6   2     5638.71     5703.52    113.09 o 
  -4   6   2     9046.91     8878.97    179.43 o 
  -3   6   2     5855.24     5829.32    138.05 o 
  -2   6   2    45259.02    44396.61    602.62 o 
  -1   6   2     5551.52     5367.34    125.91 o 
   0   6   2      559.94      599.38     67.76 o 
   1   6   2    12286.24    12346.06    176.19 o 
   2   6   2     2562.78     2616.83     90.42 o 
   3   6   2      760.58      889.35     49.31 o 
   4   6   2     8074.14     7839.67    110.23 o 
   5   6   2     4197.61     4012.05    102.49 o 
   6   6   2       65.02      -43.28     54.17 o 
   7   6   2       56.27       95.07     60.51 o 
   8   6   2     2934.51     3030.67    148.81 o 
   9   6   2     1764.30     1799.26    110.75 o 
  10   6   2        2.66      -70.85     90.10 o 
  11   6   2      637.87      619.26    150.63 o 
  12   6   2      114.71       45.82    114.54 o 
  13   6   2       41.70      -68.44    118.93 o 
  14   6   2      254.75      229.02    139.40 o 
 -13   7   2      531.17      401.85    136.53 o 
 -12   7   2     1423.25     1548.25    175.19 o 
 -11   7   2      557.49      363.82    130.78 o 
 -10   7   2       46.17      -44.12    145.21 o 
  -9   7   2      435.39      355.23    126.76 o 
  -8   7   2     5493.12     5290.67    224.51 o 
  -7   7   2     1019.15     1146.13    127.39 o 
  -6   7   2        5.74      -69.11     69.11 o 
  -5   7   2     6191.97     5892.88    133.10 o 
  -4   7   2      342.33      221.91     66.19 o 
  -3   7   2     1481.64     1512.98     73.66 o 
  -2   7   2       44.25        5.23     98.61 o 
  -1   7   2       12.11      -44.20     44.20 o 
   0   7   2      426.32      376.75     53.32 o 
   1   7   2     3068.04     3018.02     88.04 o 
   2   7   2     6025.96     5815.81    111.36 o 
   3   7   2     4754.71     4415.49     99.43 o 
   4   7   2     4553.89     4248.07    119.80 o 
   5   7   2     1230.19     1260.36     73.77 o 
   6   7   2      187.13      118.84     66.79 o 
   7   7   2     3135.34     3090.56    118.95 o 
   8   7   2    10947.33    10325.20    237.44 o 
   9   7   2      256.42      224.22    109.21 o 
  10   7   2      794.55     1144.48    291.64 o 
  11   7   2      259.71      264.63    118.09 o 
  12   7   2       83.45       19.10    133.29 o 
 -11   8   2      172.94       37.99    122.13 o 
 -10   8   2      282.39      -63.09    294.21 o 
  -9   8   2     1718.68     1490.14    238.84 o 
  -8   8   2     2186.07     2148.62    235.58 o 
  -7   8   2      685.02      705.45     70.74 o 
  -6   8   2     1899.97     2075.17    111.71 o 
  -5   8   2      316.73       18.92    150.56 o 
  -4   8   2      208.49      160.49     88.43 o 
  -3   8   2       10.66      -43.47     67.94 o 
  -2   8   2      244.18      181.96     54.05 o 
  -1   8   2        7.86      -59.27     59.27 o 
   0   8   2      235.14      165.95     64.76 o 
   1   8   2      875.91      727.19     79.41 o 
   2   8   2      222.39      188.32     75.70 o 
   3   8   2      644.66      567.76     67.96 o 
   4   8   2     5138.93     5065.10    176.09 o 
   5   8   2     5812.40     5087.08    139.80 o 
   6   8   2      666.38      647.14     89.37 o 
   7   8   2      878.30      869.74     95.84 o 
   8   8   2     1038.60     1230.84    129.75 o 
   9   8   2     2553.76     2805.88    154.03 o 
  10   8   2       59.04      157.90    113.89 o 
  11   8   2      446.02      510.51    186.66 o 
  -9   9   2      509.15      398.11    107.82 o 
  -8   9   2      155.94      116.54    173.93 o 
  -7   9   2       97.26       41.52    114.55 o 
  -6   9   2       78.21      -68.78    112.87 o 
  -5   9   2       13.74       63.60     89.59 o 
  -4   9   2     2661.67     2899.81    109.19 o 
  -3   9   2     5764.06     5412.79    185.57 o 
  -2   9   2       16.04      -68.56     68.56 o 
  -1   9   2     2222.99     2344.49    116.42 o 
   0   9   2      239.71      172.17     87.24 o 
   1   9   2      206.60      119.41     78.51 o 
   2   9   2      768.99      697.19     86.76 o 
   3   9   2     4598.44     5095.09    298.05 o 
   4   9   2     1319.93     1394.96     89.00 o 
   5   9   2      310.74      169.40    103.08 o 
   6   9   2       38.53      -88.29     98.44 o 
   7   9   2      123.86      -31.48    119.33 o 
   8   9   2       31.79     -126.50    159.01 o 
   9   9   2     2252.35     2376.60    380.27 o 
  -6  10   2       12.69       70.93    133.61 o 
  -5  10   2       64.69      225.85    151.19 o 
  -4  10   2       77.82      229.88    123.41 o 
  -3  10   2      410.53      824.06    127.79 o 
  -2  10   2     1400.80     1559.71    172.97 o 
  -1  10   2       93.81      126.35    110.36 o 
   0  10   2      576.22      542.76    119.33 o 
   1  10   2      860.65      743.83     97.74 o 
   2  10   2      208.00      225.59     96.84 o 
   3  10   2     1336.01     1623.66    112.07 o 
   4  10   2      497.54      621.21    104.66 o 
   5  10   2       52.75      -74.91    106.03 o 
   6  10   2      199.91      179.10    107.90 o 
 -16   1   3      649.87      468.80    146.19 o 
 -15   1   3      366.68      345.95    130.30 o 
 -14   1   3      435.64      566.26    103.09 o 
 -13   1   3     5016.85     4644.86    117.17 o 
 -12   1   3    23839.21    22741.10    302.98 o 
 -11   1   3      679.69      649.36     84.57 o 
 -10   1   3     4914.50     4747.94     90.55 o 
  -9   1   3     1097.09     1089.01     49.02 o 
  -8   1   3     4140.14     4313.69     84.49 o 
  -7   1   3    15782.62    16194.14    210.25 o 
  -6   1   3    74500.50    75937.28    896.21 o 
  -5   1   3     3320.02     3441.13     62.20 o 
  -4   1   3    88319.44    90484.16   1165.37 o 
  -3   1   3     1239.72     1301.65     42.14 o 
  -2   1   3    51523.48    53719.70   1100.18 o 
  -1   1   3     8334.58     8583.52    237.74 o 
   0   1   3    38609.74    41464.23   1608.81 o 
   1   1   3    64868.51    67933.27   2968.36 o 
   2   1   3     1511.31     1634.96    202.47 o 
   3   1   3       98.86      154.60     55.55 o 
   4   1   3     9197.62     9990.21    188.96 o 
   5   1   3     3929.49     4214.99     80.51 o 
   6   1   3    20492.12    20869.23    314.13 o 
   7   1   3    29999.41    30384.47    367.94 o 
   8   1   3       32.21       24.27     34.36 o 
   9   1   3     1374.28     1378.64     48.99 o 
  10   1   3      251.55      303.91     39.32 o 
  11   1   3     2572.63     2689.27     79.87 o 
  12   1   3      527.37      485.35     71.60 o 
  13   1   3     2809.65     2956.14    137.51 o 
  14   1   3     2768.89     2920.17    113.47 o 
  15   1   3      514.12      564.70    124.96 o 
  16   1   3      867.68     1157.21    240.63 o 
 -16   2   3       52.14     -130.26    130.26 o 
 -15   2   3      444.41      508.13    108.23 o 
 -14   2   3      502.12      494.20    105.95 o 
 -13   2   3     2338.74     2204.66    111.38 o 
 -12   2   3     7954.51     7597.98    154.28 o 
 -11   2   3    13356.01    13181.12    203.51 o 
 -10   2   3     1422.18     1400.08     67.80 o 
  -9   2   3        8.34      -43.94     43.94 o 
  -8   2   3      162.61      107.59     44.34 o 
  -7   2   3     3901.32     4225.00     88.69 o 
  -6   2   3      506.60      589.36     45.08 o 
  -5   2   3      842.99      928.49     52.79 o 
  -4   2   3     1365.74     1212.12     72.47 o 
  -3   2   3    15035.82    16353.04    284.42 o 
  -2   2   3    23210.96    23955.01    478.99 o 
  -1   2   3     5953.10     6765.87    115.38 o 
   0   2   3     2532.17     2556.96     60.71 o 
   1   2   3      944.81      914.89     28.13 o 
   2   2   3    45675.24    47309.88    669.26 o 
   3   2   3    46927.63    48404.27    982.70 o 
   4   2   3      895.03      966.72     67.98 o 
   5   2   3    47405.87    47845.51    801.54 o 
   6   2   3   101979.38   102434.34   1540.73 o 
   7   2   3     5008.16     5164.72     94.17 o 
   8   2   3     4199.85     4324.09    101.54 o 
   9   2   3     4677.03     4720.01    117.87 o 
  10   2   3        4.98      -34.36     55.04 o 
  11   2   3     1895.66     1947.98     81.07 o 
  12   2   3     4305.89     4324.56    120.51 o 
  13   2   3     3746.37     3858.25    135.75 o 
  14   2   3      801.96      917.93    118.28 o 
  15   2   3      325.02      334.01    115.42 o 
  16   2   3      346.59      389.04    134.74 o 
 -16   3   3       25.16      128.00    122.84 o 
 -15   3   3      191.22      194.48    117.76 o 
 -14   3   3       28.42     -102.60    102.60 o 
 -13   3   3       71.59      -45.83     91.28 o 
 -12   3   3      195.72      195.08     95.32 o 
 -11   3   3     8006.06     7903.70    261.53 o 
 -10   3   3     3569.67     3418.22    115.33 o 
  -9   3   3      564.19      506.52     57.14 o 
  -8   3   3    17715.53    17384.64    280.42 o 
  -7   3   3    12167.78    11804.87    200.26 o 
  -6   3   3       49.07      -42.58     42.58 o 
  -5   3   3     2168.27     1986.80     62.60 o 
  -4   3   3     2245.19     2192.49     66.26 o 
  -3   3   3      544.13      756.36     35.61 o 
  -2   3   3     7699.11     8220.14    146.71 o 
  -1   3   3    50062.61    52256.92    940.19 o 
   0   3   3     1196.30     1326.85     66.36 o 
   1   3   3    11531.39    11542.15    185.38 o 
   2   3   3    14477.22    14884.44    220.31 o 
   3   3   3    12781.97    13147.68    186.73 o 
   4   3   3      697.70      785.30     43.68 o 
   5   3   3    38139.29    39009.55    650.35 o 
   6   3   3    22878.88    22651.25    340.94 o 
   7   3   3      881.78      725.72     55.68 o 
   8   3   3      575.75      682.70     51.13 o 
   9   3   3       55.95       58.52     51.14 o 
  10   3   3      202.76       94.66     69.13 o 
  11   3   3     3366.80     3295.83    114.73 o 
  12   3   3      404.65      499.68     87.07 o 
  13   3   3      687.87      733.61    102.90 o 
  14   3   3      191.83      373.12    104.13 o 
  15   3   3     4231.68     4592.92    169.10 o 
  16   3   3      282.58      415.56    126.88 o 
 -15   4   3     2122.28     2358.24    234.12 o 
 -14   4   3      330.01      199.20    111.35 o 
 -13   4   3      395.74      253.04    101.22 o 
 -12   4   3     3345.76     3421.20    128.56 o 
 -11   4   3        7.79      -88.26     88.26 o 
 -10   4   3      737.15      759.51     90.89 o 
  -9   4   3     2340.51     2355.92     94.94 o 
  -8   4   3      469.70      380.77     62.63 o 
  -7   4   3    19327.29    19377.53    307.71 o 
  -6   4   3     8958.74     8927.90    161.41 o 
  -5   4   3    24318.22    24233.84    340.38 o 
  -4   4   3    14522.03    15326.65    309.55 o 
  -3   4   3    11290.82    11603.61    201.71 o 
  -2   4   3    11635.58    10550.05    403.92 o 
  -1   4   3    17397.53    17434.82    280.84 o 
   0   4   3    24772.64    24805.89    338.51 o 
   1   4   3     8670.77     9164.14    135.34 o 
   2   4   3    11281.28    11338.68    142.73 o 
   3   4   3       80.30      284.98     85.64 o 
   4   4   3    11959.29    11300.44    167.97 o 
   5   4   3      358.43      344.67     48.98 o 
   6   4   3     3635.29     3596.02     99.86 o 
   7   4   3     2977.15     3012.78     94.32 o 
   8   4   3     4237.42     4034.15    106.72 o 
   9   4   3     3222.66     2977.80    120.85 o 
  10   4   3      833.90      772.37     78.01 o 
  11   4   3       28.70        4.57     79.75 o 
  12   4   3     7875.88     8046.18    185.86 o 
  13   4   3      339.67      432.13    113.24 o 
  14   4   3     3252.91     3579.60    144.36 o 
  15   4   3     2867.22     3004.32    174.90 o 
 -15   5   3     1048.25     1131.00    158.40 o 
 -14   5   3     4014.91     4247.85    180.40 o 
 -13   5   3     2674.03     2886.47    153.78 o 
 -12   5   3      648.83      587.19    130.91 o 
 -11   5   3     1086.73     1004.93    204.12 o 
 -10   5   3      720.91      843.25    168.26 o 
  -9   5   3     1346.12     1458.90    110.88 o 
  -8   5   3      130.63       71.90     66.14 o 
  -7   5   3    16482.49    16958.51    231.99 o 
  -6   5   3     8535.72     8642.91    169.99 o 
  -5   5   3    14786.53    14939.22    223.42 o 
  -4   5   3     4615.63     4631.77    120.82 o 
  -3   5   3    60342.97    59391.92    907.44 o 
  -2   5   3    10246.71     9882.59    214.71 o 
  -1   5   3    10099.37     9972.54    148.78 o 
   0   5   3    55273.83    54574.08    827.71 o 
   1   5   3       61.23      -49.64     54.47 o 
   2   5   3     3472.17     3513.06     72.93 o 
   3   5   3     1050.38     1148.71     43.61 o 
   4   5   3     7720.14     7785.75    116.06 o 
   5   5   3    13024.79    12837.00    192.57 o 
   6   5   3        5.84      -45.86     45.86 o 
   7   5   3       34.92      -59.19     59.19 o 
   8   5   3      857.75      800.32     78.11 o 
   9   5   3     4186.82     3849.27    131.94 o 
  10   5   3     3455.17     3270.65    132.09 o 
  11   5   3      526.15      524.18    105.46 o 
  12   5   3       78.09      136.41    132.42 o 
  13   5   3      257.99      145.25    120.37 o 
  14   5   3     1259.14     1483.32    145.12 o 
 -14   6   3     1339.25     1409.92    154.44 o 
 -13   6   3     6775.32     7382.60    231.90 o 
 -12   6   3     3760.36     4190.76    174.73 o 
 -11   6   3     1330.49     1383.89    114.32 o 
 -10   6   3      232.12      213.90    109.32 o 
  -9   6   3      575.21      508.53    148.60 o 
  -8   6   3      681.58      633.80     79.37 o 
  -7   6   3      855.47      832.83    107.56 o 
  -6   6   3     4415.84     4243.82    112.59 o 
  -5   6   3     2867.51     2882.15    104.92 o 
  -4   6   3      545.66      489.09     71.58 o 
  -3   6   3    22730.44    22292.29    432.31 o 
  -2   6   3       54.29       -9.01     63.30 o 
  -1   6   3     1824.10     1844.08     75.30 o 
   0   6   3     5517.58     5304.11    101.75 o 
   1   6   3      287.06      294.28     47.03 o 
   2   6   3      164.96      194.06     65.05 o 
   3   6   3       11.28      -45.05     45.05 o 
   4   6   3     1376.94     1512.03     56.85 o 
   5   6   3      578.91      558.97     57.09 o 
   6   6   3        0.56       20.63     66.93 o 
   7   6   3    23103.13    22707.14    327.59 o 
   8   6   3     6220.94     6073.48    195.53 o 
   9   6   3      687.61      786.85    101.03 o 
  10   6   3      732.27      689.20    140.98 o 
  11   6   3      617.81      618.71    111.34 o 
  12   6   3      733.09      387.29    120.48 o 
  13   6   3      738.82      761.59    131.96 o 
  14   6   3       46.27       24.56    126.93 o 
 -13   7   3      392.06      513.01    176.96 o 
 -12   7   3      651.43      762.04    134.81 o 
 -11   7   3       10.77       45.54    112.01 o 
 -10   7   3     3336.15     3431.52    145.94 o 
  -9   7   3    13893.35    13502.40    309.76 o 
  -8   7   3        2.14     -143.24    143.24 o 
  -7   7   3       90.37       33.37    102.02 o 
  -6   7   3      218.73      164.01     78.75 o 
  -5   7   3     2962.35     3048.53    141.42 o 
  -4   7   3      897.94      822.25     82.77 o 
  -3   7   3      161.25      198.29     65.97 o 
  -2   7   3     2928.15     2779.25    101.33 o 
  -1   7   3      346.77      306.50     68.39 o 
   0   7   3     2997.97     3107.27     87.48 o 
   1   7   3     1681.60     1796.69     62.62 o 
   2   7   3     2142.72     2197.80     70.64 o 
   3   7   3    14662.50    14218.41    209.99 o 
   4   7   3    31532.95    30277.54    406.15 o 
   5   7   3     2640.62     2504.65     94.03 o 
   6   7   3     3239.08     3415.17    109.46 o 
   7   7   3     2714.33     2911.35    107.46 o 
   8   7   3     1130.65     1061.17    105.42 o 
   9   7   3     3278.90     3545.24    144.74 o 
  10   7   3     1311.78     1279.54    156.26 o 
  11   7   3     1861.45     1732.11    130.47 o 
  12   7   3        2.15      -35.65    120.25 o 
 -11   8   3       70.75      -29.61    116.78 o 
 -10   8   3       58.32     -115.02    115.02 o 
  -9   8   3      503.55      286.26    102.54 o 
  -8   8   3     4039.67     4027.46    142.25 o 
  -7   8   3        6.02      -64.45     64.45 o 
  -6   8   3     2149.72     2350.53    116.65 o 
  -5   8   3     1371.19     1309.86    100.66 o 
  -4   8   3       85.74       44.35     76.09 o 
  -3   8   3      214.57       38.54     78.23 o 
  -2   8   3      245.99       82.88     52.99 o 
  -1   8   3      746.95      709.87     61.70 o 
   0   8   3        1.95      -54.36     61.76 o 
   1   8   3     1211.65     1153.24     78.61 o 
   2   8   3     2289.28     2382.84    112.27 o 
   3   8   3    15414.81    15539.82    231.97 o 
   4   8   3     1707.47     1661.18     81.84 o 
   5   8   3     4537.42     4470.00    114.76 o 
   6   8   3     3879.51     3902.29    132.72 o 
   7   8   3      528.14      365.69    113.40 o 
   8   8   3     1445.89     1406.07    127.01 o 
   9   8   3     2580.90     2977.86    151.68 o 
  10   8   3       99.35      376.71    210.33 o 
  11   8   3      984.73     1274.44    136.94 o 
  -9   9   3      101.24        8.26    168.53 o 
  -8   9   3      564.37      800.42    119.28 o 
  -7   9   3      102.56       43.91    184.87 o 
  -6   9   3       57.38       13.39    105.01 o 
  -5   9   3     3460.67     3763.37    139.65 o 
  -4   9   3      861.43      873.27    105.42 o 
  -3   9   3       58.56       30.32     95.07 o 
  -2   9   3     2384.19     2295.45    147.93 o 
  -1   9   3      482.30      409.49     74.41 o 
   0   9   3      230.63      227.18     76.03 o 
   1   9   3      112.36       62.42     78.53 o 
   2   9   3      555.49      604.54     86.34 o 
   3   9   3       91.17      170.05     73.50 o 
   4   9   3       23.01       51.68     77.18 o 
   5   9   3     1296.21     1342.29    100.82 o 
   6   9   3     3332.72     3553.40    129.52 o 
   7   9   3       16.59      -94.91    123.05 o 
   8   9   3      265.88      470.35    126.97 o 
   9   9   3      735.59     1034.84    142.75 o 
  -6  10   3       44.79       28.19    130.41 o 
  -5  10   3     2307.08     2682.50    184.18 o 
  -4  10   3     3178.68     3397.30    169.53 o 
  -3  10   3     1317.51     1462.11    150.27 o 
  -2  10   3     8876.63     8742.89    190.53 o 
  -1  10   3     4116.48     3740.44    212.90 o 
   0  10   3      102.59      -91.56     91.56 o 
   1  10   3        1.01      -93.21     93.21 o 
   2  10   3      269.72      234.56     94.88 o 
   3  10   3       18.63      -31.83     97.32 o 
   4  10   3       45.50       20.54    103.71 o 
   5  10   3      125.09      140.20    126.81 o 
   6  10   3      738.86      745.44    117.89 o 
 -17   0   4     9233.74     9058.58    484.98 o 
 -16   0   4     2581.45     2778.27    213.80 o 
 -15   0   4     1237.32     1443.56    184.75 o 
 -14   0   4      380.06      231.60    118.91 o 
 -13   0   4     5616.33     4999.33    180.98 o 
 -12   0   4      790.44      648.11    105.71 o 
 -11   0   4    20060.98    18936.31    318.33 o 
 -10   0   4     1662.25     2019.07    136.15 o 
  -9   0   4     2721.46     2626.04    102.04 o 
  -8   0   4     8506.11     8423.91    178.76 o 
  -7   0   4    36524.67    38995.73    664.70 o 
  -6   0   4    49312.34    49337.40    829.49 o 
  -5   0   4   103217.72   107132.47   2163.25 o 
  -4   0   4   166250.48   173266.20   3479.18 o 
  -3   0   4    81441.13    85326.09   1723.72 o 
   0   0   4    94973.12    87764.02   2574.02 o 
   1   0   4    15070.65    16088.34    385.08 o 
   2   0   4    14811.28    15315.70    356.32 o 
   3   0   4   278428.09   284395.50   8027.59 o 
   4   0   4    18948.63    20337.77    599.74 o 
   5   0   4    14652.31    15252.79    328.95 o 
   6   0   4     1472.68     1487.86     61.33 o 
   7   0   4        2.35       41.46     45.98 o 
   8   0   4     3228.62     2928.41     97.60 o 
   9   0   4     4558.03     4643.57    127.86 o 
  10   0   4     1501.28     1336.61     69.03 o 
  11   0   4     2793.41     2803.00    115.91 o 
  12   0   4    12351.52    12242.28    262.91 o 
  13   0   4    13986.23    14086.31    360.62 o 
  14   0   4       15.46     -105.53    138.79 o 
  15   0   4      161.62      250.34    157.89 o 
  16   0   4      393.12      497.30    210.69 o 
 -16   1   4      827.48     1036.10    155.28 o 
 -15   1   4      208.85      170.05    131.80 o 
 -14   1   4     3994.38     4161.26    159.47 o 
 -13   1   4    13121.74    12354.92    195.08 o 
 -12   1   4      349.48      247.39     65.49 o 
 -11   1   4     3709.10     3647.18     97.49 o 
 -10   1   4      118.17      108.93     48.05 o 
  -9   1   4     2125.79     2131.69     65.89 o 
  -8   1   4     3094.73     2838.05     84.28 o 
  -7   1   4    18303.29    18245.49    235.36 o 
  -6   1   4     8926.55     9614.71    134.54 o 
  -5   1   4    45464.20    47570.95    567.04 o 
  -4   1   4   167166.83   167258.72   2143.74 o 
  -3   1   4       11.57      -17.07     26.67 o 
  -2   1   4      190.20      261.84     40.56 o 
  -1   1   4     3121.10     3711.79     80.35 o 
   0   1   4    14757.17    15417.42    364.87 o 
   1   1   4     9018.24     9686.57    236.19 o 
   2   1   4     4149.03     4245.25     79.77 o 
   3   1   4    53638.85    56235.30   1138.26 o 
   4   1   4      748.63     1076.53     37.70 o 
   5   1   4     2262.28     2401.68     59.70 o 
   6   1   4    25268.60    24953.15    371.50 o 
   7   1   4     3338.05     3340.71     95.92 o 
   8   1   4     3697.61     3732.61     77.47 o 
   9   1   4     9459.88     8935.57    133.32 o 
  10   1   4        7.49      -48.44     48.44 o 
  11   1   4     2898.58     3019.40     86.69 o 
  12   1   4     2872.27     3100.71     99.39 o 
  13   1   4     4904.52     4771.43    132.58 o 
  14   1   4     5886.16     5703.03    150.13 o 
  15   1   4      704.02      765.74    173.21 o 
  16   1   4      637.14      558.97    142.35 o 
 -16   2   4      342.11      230.92    185.31 o 
 -15   2   4     1012.89     1260.92    120.14 o 
 -14   2   4       24.54     -100.15    100.15 o 
 -13   2   4     5789.32     5514.75    138.52 o 
 -12   2   4     4384.52     4271.74    119.31 o 
 -11   2   4     3850.29     3944.99     98.52 o 
 -10   2   4     3617.12     3834.59     91.60 o 
  -9   2   4    10370.23    10296.02    152.70 o 
  -8   2   4      784.78      694.37     47.07 o 
  -7   2   4    12224.83    12722.72    171.75 o 
  -6   2   4    23366.57    24212.27    330.48 o 
  -5   2   4     9842.93    10112.76    151.41 o 
  -4   2   4      483.33      469.45     32.70 o 
  -3   2   4    49365.13    51605.80    749.57 o 
  -2   2   4     7313.44     7592.84    123.49 o 
  -1   2   4     4973.47     5305.03     86.16 o 
   0   2   4   124483.35   123260.58   1855.70 o 
   1   2   4    25065.11    25871.25    399.60 o 
   2   2   4    58416.59    58820.31    894.63 o 
   3   2   4    46794.71    49483.49   1004.67 o 
   4   2   4      164.76      161.41     44.56 o 
   5   2   4     4992.10     4933.45    109.28 o 
   6   2   4    29345.19    29951.69    443.25 o 
   7   2   4     8614.92     8715.46    134.21 o 
   8   2   4    28613.69    27733.02    370.39 o 
   9   2   4      212.56      256.12     51.03 o 
  10   2   4     1418.20     1602.28     73.03 o 
  11   2   4     3593.47     3613.00    109.23 o 
  12   2   4     2532.86     2693.36     96.18 o 
  13   2   4     3142.98     3134.39    125.88 o 
  14   2   4      601.63      847.22    102.14 o 
  15   2   4       78.63      105.18    105.46 o 
  16   2   4       18.64        3.57    143.87 o 
 -16   3   4       27.52      282.09    139.16 o 
 -15   3   4       52.40      165.34    118.40 o 
 -14   3   4       96.96       31.87    102.54 o 
 -13   3   4       28.52       89.21    131.67 o 
 -12   3   4    10127.52    10051.22    210.34 o 
 -11   3   4     1897.03     1778.17     99.92 o 
 -10   3   4       38.25      -33.17     68.43 o 
  -9   3   4     3488.32     3536.10    110.76 o 
  -8   3   4     1917.54     1993.08     98.70 o 
  -7   3   4      331.28      282.71     89.10 o 
  -6   3   4      171.28      177.74     51.36 o 
  -5   3   4     8539.63     8870.87    153.60 o 
  -4   3   4     5832.33     5953.36    125.73 o 
  -3   3   4    21653.75    23138.00    371.10 o 
  -2   3   4     1249.83     1172.74     43.70 o 
  -1   3   4     1665.56     1882.93     44.35 o 
   0   3   4    10850.60    11157.52    181.74 o 
   1   3   4    87975.64    89552.63   1356.20 o 
   2   3   4   160632.50   161880.58   2439.26 o 
   3   3   4     9549.75     9610.15    161.56 o 
   4   3   4    36693.39    37056.02    566.11 o 
   5   3   4   138682.28   138004.03   2242.32 o 
   6   3   4     1281.77     1377.18     57.68 o 
   7   3   4    30294.54    31240.51    413.76 o 
   8   3   4    29063.10    28417.80    381.42 o 
   9   3   4     2035.40     2192.62     81.65 o 
  10   3   4      596.39      682.27     74.60 o 
  11   3   4       57.95      -75.91     75.91 o 
  12   3   4     3749.08     3751.67    128.40 o 
  13   3   4      810.87     1011.28    105.40 o 
  14   3   4     2521.57     2695.99    139.32 o 
  15   3   4     4043.89     4306.94    159.14 o 
  16   3   4       90.17      182.13    128.67 o 
 -15   4   4     3125.59     3417.52    157.75 o 
 -14   4   4      548.42      527.29    114.56 o 
 -13   4   4       73.88       32.01    103.65 o 
 -12   4   4      147.50      214.60     98.77 o 
 -11   4   4      113.76      -87.17     87.17 o 
 -10   4   4     5127.03     4685.87    215.65 o 
  -9   4   4      229.75      380.99     71.08 o 
  -8   4   4     4998.25     5151.48    179.13 o 
  -7   4   4     2412.49     2523.36    186.45 o 
  -6   4   4    48107.13    47163.25    802.19 o 
  -5   4   4    16039.71    15901.86    207.94 o 
  -4   4   4     8249.06     7860.68    196.08 o 
  -3   4   4     1165.81     1047.74     73.66 o 
  -2   4   4    34148.16    35016.07    544.87 o 
  -1   4   4     3631.97     3438.96     80.32 o 
   0   4   4     3713.97     3536.58     66.44 o 
   1   4   4       16.00       12.99     28.04 o 
   2   4   4     7135.58     6954.03    111.30 o 
   3   4   4     4425.00     4608.14     84.63 o 
   4   4   4    13921.27    14099.44    205.23 o 
   5   4   4    39255.25    38780.81    595.12 o 
   6   4   4     1482.73     1581.46     66.57 o 
   7   4   4       76.56       16.67     51.47 o 
   8   4   4       46.00       83.49     56.77 o 
   9   4   4      605.93      422.84     69.88 o 
  10   4   4     2793.23     2878.11    127.32 o 
  11   4   4      615.90      741.21     86.28 o 
  12   4   4       68.71       70.23     88.76 o 
  13   4   4     1256.69     1455.28    111.18 o 
  14   4   4     9928.49    10117.21    225.09 o 
  15   4   4     2714.32     2429.98    158.57 o 
 -15   5   4     1298.39     1554.39    251.37 o 
 -14   5   4     1225.21     1121.64    144.04 o 
 -13   5   4       15.65      -95.65    125.26 o 
 -12   5   4       21.17        2.05    112.63 o 
 -11   5   4        9.38      -45.56    102.23 o 
 -10   5   4     7826.12     7539.84    196.68 o 
  -9   5   4     2029.89     2048.18    104.65 o 
  -8   5   4     3531.33     3280.47    131.02 o 
  -7   5   4     8426.07     8220.24    143.08 o 
  -6   5   4     7561.82     7857.00    186.58 o 
  -5   5   4    12350.03    12390.93    192.18 o 
  -4   5   4       46.87      -37.13    122.79 o 
  -3   5   4    34615.08    34024.63    535.76 o 
  -2   5   4    19978.74    20230.81    331.82 o 
  -1   5   4    42604.49    42884.86    659.43 o 
   0   5   4     7575.25     7070.41    114.12 o 
   1   5   4     2108.91     2071.39     57.74 o 
   2   5   4     2319.42     2085.28     57.16 o 
   3   5   4      725.99      821.35     48.16 o 
   4   5   4     2078.51     2164.09     59.54 o 
   5   5   4      616.50      680.15     55.22 o 
   6   5   4     8550.92     8084.60    136.43 o 
   7   5   4      389.94      448.65     61.97 o 
   8   5   4      386.62      284.99     94.45 o 
   9   5   4     2103.42     2079.74    186.89 o 
  10   5   4     1778.90     1734.15    114.79 o 
  11   5   4     2971.69     3101.81    132.48 o 
  12   5   4      381.94      486.46    125.00 o 
  13   5   4        2.50      -85.46    116.22 o 
  14   5   4     1010.44     1304.14    284.22 o 
 -14   6   4     3900.49     4173.08    192.28 o 
 -13   6   4     2123.59     2402.47    156.74 o 
 -12   6   4      270.05      230.08    119.42 o 
 -11   6   4     1275.19     1236.41    154.46 o 
 -10   6   4     2933.75     3071.55    134.94 o 
  -9   6   4     1547.22     1573.89    240.49 o 
  -8   6   4     6245.03     6177.35    158.98 o 
  -7   6   4     8809.17     8711.10    184.17 o 
  -6   6   4     3297.90     3118.39    229.10 o 
  -5   6   4      434.79      470.97     56.34 o 
  -4   6   4    14831.24    14899.96    317.04 o 
  -3   6   4    14235.24    14033.16    255.53 o 
  -2   6   4      275.63      169.63     63.08 o 
  -1   6   4     7812.42     7860.35    145.43 o 
   0   6   4       53.41       56.22     47.11 o 
   1   6   4     1539.29     1544.23     60.72 o 
   2   6   4     1683.98     1764.38     75.13 o 
   3   6   4      259.96      214.75     47.67 o 
   4   6   4      433.60      459.36     51.36 o 
   5   6   4       13.68       88.99     50.57 o 
   6   6   4       31.66       55.21     53.77 o 
   7   6   4       18.44      -33.50     81.23 o 
   8   6   4     1141.33     1186.59     99.02 o 
   9   6   4     5131.71     4794.86    163.18 o 
  10   6   4     2879.64     2773.74    135.73 o 
  11   6   4        6.88      -17.91    102.68 o 
  12   6   4      305.36      291.09    116.20 o 
  13   6   4       12.20      -62.34    123.87 o 
 -13   7   4     1180.61     1232.27    147.50 o 
 -12   7   4        8.99       32.86    163.49 o 
 -11   7   4       10.06       -0.17    146.83 o 
 -10   7   4        1.78      -95.40     95.40 o 
  -9   7   4      267.44      255.61    115.00 o 
  -8   7   4     1493.46     1481.67     95.82 o 
  -7   7   4        4.97      -69.16     69.16 o 
  -6   7   4       96.75      120.23    137.31 o 
  -5   7   4      416.02      360.71    117.84 o 
  -4   7   4    18172.56    17286.32    361.83 o 
  -3   7   4     2436.65     2534.43    102.10 o 
  -2   7   4       82.27       17.16     85.08 o 
  -1   7   4     1110.39     1204.41     59.12 o 
   0   7   4      121.74      119.30     51.47 o 
   1   7   4      116.09      169.38     46.76 o 
   2   7   4     4562.09     4400.78     97.81 o 
   3   7   4     7859.27     7413.17    131.78 o 
   4   7   4     2204.07     2288.11     79.72 o 
   5   7   4      689.78      795.06     65.75 o 
   6   7   4      214.16      190.12     72.55 o 
   7   7   4        2.11       -2.70     91.34 o 
   8   7   4      984.52     1011.19    111.42 o 
   9   7   4      502.35      578.47    125.18 o 
  10   7   4      478.86      396.25    119.57 o 
  11   7   4     1005.31     1016.19    123.44 o 
  12   7   4     1196.57     1401.95    140.63 o 
 -11   8   4       11.38     -126.17    126.17 o 
 -10   8   4      339.89       73.31    110.94 o 
  -9   8   4      171.72      138.21    102.84 o 
  -8   8   4       10.09      -84.09     84.09 o 
  -7   8   4      611.21      735.45     79.68 o 
  -6   8   4      183.49       32.64    113.87 o 
  -5   8   4     1587.40     1496.88    106.29 o 
  -4   8   4      154.50        0.04    119.18 o 
  -3   8   4      318.48      407.93     90.26 o 
  -2   8   4     1063.43     1049.70     64.17 o 
  -1   8   4      339.13      367.96     60.00 o 
   0   8   4     1488.44     1263.82     80.48 o 
   1   8   4      975.12      891.17     97.33 o 
   2   8   4     5530.08     5647.87    118.41 o 
   3   8   4    13176.08    12880.87    201.93 o 
   4   8   4     4444.20     4476.09    159.77 o 
   5   8   4      338.70      280.58     70.87 o 
   6   8   4     2023.98     1944.39    101.30 o 
   7   8   4     1731.92     1708.58    120.37 o 
   8   8   4      150.50       86.96    113.07 o 
   9   8   4     1234.80     1401.41    135.86 o 
  10   8   4     2135.97     2086.02    150.13 o 
  11   8   4       29.57      115.00    123.08 o 
  -9   9   4     1415.19     1583.13    120.18 o 
  -8   9   4     1105.88     1320.68     96.41 o 
  -7   9   4      237.95      349.68    126.37 o 
  -6   9   4      480.90      589.14    115.64 o 
  -5   9   4      210.07      284.30    113.89 o 
  -4   9   4       28.26      -99.78    113.17 o 
  -3   9   4     3642.71     3839.80    165.93 o 
  -2   9   4    10542.11    10326.02    185.32 o 
  -1   9   4      625.60      651.04     76.77 o 
   0   9   4      424.89      321.24     91.79 o 
   1   9   4      213.32      153.27     79.08 o 
   2   9   4      313.07      167.53     82.06 o 
   3   9   4      266.69      322.02     76.27 o 
   4   9   4     3179.14     3465.57    113.60 o 
   5   9   4     1594.45     1559.73    110.53 o 
   6   9   4       32.71      -14.61     97.48 o 
   7   9   4       66.59       48.70    122.31 o 
   8   9   4      538.37      385.06    125.39 o 
   9   9   4      502.60      286.07    135.27 o 
  -6  10   4        6.52     -126.39    132.93 o 
  -5  10   4      755.28      757.26    169.35 o 
  -4  10   4      316.11      396.47    136.97 o 
  -3  10   4       18.57       36.13    134.80 o 
  -2  10   4     1108.56     1182.97     99.57 o 
  -1  10   4      593.22      610.70     93.96 o 
   0  10   4      195.19       19.59     97.22 o 
   1  10   4      935.20      808.50    105.90 o 
   2  10   4      857.29      825.73    142.22 o 
   3  10   4       10.52       12.29    130.55 o 
   4  10   4      108.63     -103.20    103.20 o 
   5  10   4        2.02      -45.92    149.66 o 
   6  10   4       15.52       11.60    125.78 o 
 -16   1   5        1.53      159.99    149.03 o 
 -15   1   5      276.96      114.88    129.36 o 
 -14   1   5       95.43      -38.67     95.98 o 
 -13   1   5      610.92      594.46     78.10 o 
 -12   1   5     7869.30     7461.46    140.95 o 
 -11   1   5    21907.97    20737.19    278.31 o 
 -10   1   5      258.22      243.51     51.37 o 
  -9   1   5     2866.88     2734.56     86.87 o 
  -8   1   5     1175.22     1364.33     54.95 o 
  -7   1   5      771.52      712.04     47.18 o 
  -6   1   5    19341.13    20072.81    254.68 o 
  -5   1   5   157789.02   160657.58   1878.30 o 
  -4   1   5     1304.13     1544.48     50.51 o 
  -3   1   5      152.15      256.28     30.29 o 
  -2   1   5     6404.20     6613.96    115.51 o 
  -1   1   5     3581.63     3348.97     79.18 o 
   0   1   5     2083.55     2185.47     71.85 o 
   1   1   5    18287.85    18899.00    298.02 o 
   2   1   5     3186.58     3161.52     60.19 o 
   3   1   5    11406.80    12232.54    215.22 o 
   4   1   5     1537.49     1544.19     55.26 o 
   5   1   5     1025.49     1194.72     43.59 o 
   6   1   5     2250.72     2340.65     67.34 o 
   7   1   5     5277.55     5096.69     92.75 o 
   8   1   5    25044.74    24922.99    339.40 o 
   9   1   5      407.85      393.49     57.27 o 
  10   1   5     1076.23     1075.52     68.34 o 
  11   1   5     5078.80     4826.97    109.18 o 
  12   1   5     8326.61     8663.88    177.14 o 
  13   1   5     8443.49     8144.32    162.52 o 
  14   1   5      236.54      478.17     87.94 o 
  15   1   5      564.98      486.05    150.14 o 
  16   1   5      280.92      289.61    134.16 o 
 -16   2   5      235.16      196.06    145.06 o 
 -15   2   5       58.31     -134.89    144.64 o 
 -14   2   5       20.69      -21.91    100.68 o 
 -13   2   5     2213.29     2222.42    101.65 o 
 -12   2   5      533.80      454.50     76.99 o 
 -11   2   5      190.64      224.25     62.65 o 
 -10   2   5     7136.93     6833.11    123.87 o 
  -9   2   5     3063.38     3033.75    112.85 o 
  -8   2   5     3901.18     3853.85    122.35 o 
  -7   2   5       91.92      128.12     39.90 o 
  -6   2   5     7490.43     7577.60    141.92 o 
  -5   2   5     3990.51     4475.68    106.79 o 
  -4   2   5    20062.49    21673.18    296.29 o 
  -3   2   5      641.68      936.09     53.28 o 
  -2   2   5     6723.77     6742.09    196.54 o 
  -1   2   5      145.31      188.21     42.31 o 
   0   2   5   203524.48   193032.25   2917.12 o 
   1   2   5   130717.95   129927.53   1960.39 o 
   2   2   5       89.39       60.49     27.20 o 
   3   2   5    41147.96    41727.64    750.31 o 
   4   2   5    51394.87    50905.41   1232.01 o 
   5   2   5      108.94      179.81     58.50 o 
   6   2   5    24926.05    25158.22    333.35 o 
   7   2   5    56142.26    55406.71    713.33 o 
   8   2   5     7162.59     7085.04    120.24 o 
   9   2   5       19.43      -49.39     55.38 o 
  10   2   5       44.14       25.84     52.33 o 
  11   2   5      649.68      661.86     71.31 o 
  12   2   5     6432.32     6325.27    142.09 o 
  13   2   5     6878.89     6688.94    173.12 o 
  14   2   5     4420.57     4614.13    162.09 o 
  15   2   5      154.91      166.97    111.53 o 
  16   2   5       10.07      140.07    134.07 o 
 -16   3   5     3606.63     3988.64    174.30 o 
 -15   3   5      122.99      222.95    115.94 o 
 -14   3   5        8.31     -106.72    106.72 o 
 -13   3   5      792.68      990.66    148.44 o 
 -12   3   5      815.20      990.29     88.80 o 
 -11   3   5       66.83       37.00     68.32 o 
 -10   3   5      961.71      936.29    117.16 o 
  -9   3   5        2.46       46.96     59.32 o 
  -8   3   5      576.29      675.74     59.39 o 
  -7   3   5    48879.67    48507.16    717.70 o 
  -6   3   5    34833.07    35673.62    534.23 o 
  -5   3   5       53.88       54.95     42.60 o 
  -4   3   5     3399.34     3756.71     82.15 o 
  -3   3   5     9383.89     9569.95    148.65 o 
  -2   3   5     1126.04     1138.74     37.89 o 
  -1   3   5       69.10       95.93     25.69 o 
   0   3   5    19593.22    19534.27    308.91 o 
   1   3   5    11482.48    12145.70    199.31 o 
   2   3   5      201.16      292.96     96.48 o 
   3   3   5     7505.53     7578.08    136.99 o 
   4   3   5      162.22      150.68     47.65 o 
   5   3   5       60.82       76.96     41.26 o 
   6   3   5    24236.19    24833.00    371.54 o 
   7   3   5     8268.57     8226.74    148.82 o 
   8   3   5     3320.20     3293.61     85.13 o 
   9   3   5     3744.24     3908.27     93.18 o 
  10   3   5      287.51      322.24     81.82 o 
  11   3   5       69.51      -25.86     77.48 o 
  12   3   5        0.61      -31.69     82.72 o 
  13   3   5      140.68      295.84     96.74 o 
  14   3   5     4316.17     4464.82    158.20 o 
  15   3   5      139.42      259.42    116.90 o 
 -15   4   5      244.00      371.30    150.92 o 
 -14   4   5      570.28      723.58    135.89 o 
 -13   4   5      525.98      364.28    111.35 o 
 -12   4   5     1698.42     1644.55    112.50 o 
 -11   4   5      718.04      516.90     92.91 o 
 -10   4   5      742.37      707.71     88.67 o 
  -9   4   5     3987.50     3974.65    122.28 o 
  -8   4   5     2744.22     2739.18     97.67 o 
  -7   4   5     1806.17     1953.78     78.06 o 
  -6   4   5    21489.83    21085.07    331.93 o 
  -5   4   5    19395.85    19658.16    254.52 o 
  -4   4   5    23240.72    23972.85    390.13 o 
  -3   4   5     7037.06     7224.82    141.90 o 
  -2   4   5    11979.70    11737.23    335.76 o 
  -1   4   5      170.71      241.78     23.86 o 
   0   4   5    11542.12    12652.21    207.66 o 
   1   4   5     9338.88     9536.22    166.69 o 
   2   4   5     3432.36     3494.19     71.62 o 
   3   4   5     8300.22     8616.85    229.02 o 
   4   4   5       55.08      220.66     80.03 o 
   5   4   5    14367.86    13927.60    231.81 o 
   6   4   5      198.02      196.76     44.22 o 
   7   4   5     5180.63     5177.03    106.41 o 
   8   4   5     1924.48     1983.54     81.32 o 
   9   4   5     5976.14     5793.22    138.41 o 
  10   4   5    14307.65    14286.30    251.87 o 
  11   4   5     1558.60     1498.55     95.78 o 
  12   4   5      504.15      496.05     93.42 o 
  13   4   5     5696.35     5789.51    168.71 o 
  14   4   5       13.39       26.58    129.28 o 
  15   4   5      378.89      718.86    146.90 o 
 -15   5   5     1654.72     1735.57    173.84 o 
 -14   5   5     1290.59     1164.93    148.97 o 
 -13   5   5     1669.22     1466.76    146.59 o 
 -12   5   5     1177.76     1247.98    128.90 o 
 -11   5   5     1033.16     1140.49    165.53 o 
 -10   5   5     4179.98     4010.41    152.79 o 
  -9   5   5     1182.14     1023.13     85.84 o 
  -8   5   5     2955.36     3022.48     99.60 o 
  -7   5   5      427.54      418.51     44.70 o 
  -6   5   5    16104.83    16074.02    282.25 o 
  -5   5   5    19389.50    19315.46    327.77 o 
  -4   5   5    23079.84    23032.95    330.98 o 
  -3   5   5       31.92      -69.96     69.96 o 
  -2   5   5    32641.43    33429.17    529.32 o 
  -1   5   5      287.57      313.26     68.70 o 
   0   5   5     8824.62     8585.93    134.39 o 
   1   5   5      335.52      368.05     37.61 o 
   2   5   5    16244.61    15618.92    226.83 o 
   3   5   5     3170.65     3049.15     72.32 o 
   4   5   5      125.92      132.10     60.46 o 
   5   5   5     1225.37     1219.92     53.39 o 
   6   5   5     3078.46     3030.95     79.51 o 
   7   5   5      829.95      878.15     62.85 o 
   8   5   5     1730.64     1662.80     95.96 o 
   9   5   5     7053.78     6622.21    178.50 o 
  10   5   5     4695.38     4530.05    159.34 o 
  11   5   5     3973.03     3827.12    190.44 o 
  12   5   5      646.57      908.84    122.91 o 
  13   5   5       12.34      182.62    123.94 o 
  14   5   5        2.01       73.35    128.04 o 
 -14   6   5     1191.20     1386.97    283.84 o 
 -13   6   5      870.60      817.45    132.64 o 
 -12   6   5     1125.81      946.85    128.51 o 
 -11   6   5        7.15      -38.58    114.52 o 
 -10   6   5     3173.68     3209.11    139.14 o 
  -9   6   5     3934.38     4107.05    222.93 o 
  -8   6   5     6712.91     6710.62    167.87 o 
  -7   6   5     1270.24     1273.29     84.34 o 
  -6   6   5       97.77      182.50     63.23 o 
  -5   6   5    16183.67    16186.79    245.25 o 
  -4   6   5     3012.25     2999.84    229.39 o 
  -3   6   5     1694.88     1699.57    190.15 o 
  -2   6   5      547.86      599.20    103.24 o 
  -1   6   5    17137.02    17891.50    257.86 o 
   0   6   5       26.65      -23.76     48.85 o 
   1   6   5       23.72       -6.24     43.90 o 
   2   6   5     7097.89     6611.98    109.08 o 
   3   6   5     1243.26     1216.15     57.88 o 
   4   6   5      191.24      172.65     50.05 o 
   5   6   5     2878.48     2765.63     92.84 o 
   6   6   5      379.40      255.40     63.30 o 
   7   6   5       26.63      -65.97    104.62 o 
   8   6   5     5147.47     5396.50    164.55 o 
   9   6   5      801.15      944.48    107.76 o 
  10   6   5       31.06       41.33    105.24 o 
  11   6   5     4326.89     4143.77    204.05 o 
  12   6   5     4561.02     4457.11    173.95 o 
  13   6   5     1668.82     1897.76    197.39 o 
 -12   7   5      220.65      256.80    131.68 o 
 -11   7   5     1262.86     1314.78    137.57 o 
 -10   7   5       24.32      -96.25    106.50 o 
  -9   7   5     2648.69     2673.32    199.66 o 
  -8   7   5     7166.36     7309.84    180.70 o 
  -7   7   5      424.56      478.15     78.90 o 
  -6   7   5     1230.00     1199.60     76.97 o 
  -5   7   5      225.54       46.52    103.60 o 
  -4   7   5     3419.53     3450.27    151.76 o 
  -3   7   5      328.22      238.82     98.79 o 
  -2   7   5     6572.70     6524.58    140.00 o 
  -1   7   5     9705.49     9603.88    182.02 o 
   0   7   5       41.62       63.82     52.44 o 
   1   7   5       51.94       52.60     44.43 o 
   2   7   5    24965.01    24338.54    331.55 o 
   3   7   5     2551.04     2559.62     82.60 o 
   4   7   5     7767.07     7243.36    135.02 o 
   5   7   5    27728.67    26639.94    363.43 o 
   6   7   5     2914.38     2759.46    103.28 o 
   7   7   5      331.43      317.06     94.92 o 
   8   7   5       52.75       51.26    102.01 o 
   9   7   5     1314.31     1517.03    122.14 o 
  10   7   5       13.69       81.64    117.63 o 
  11   7   5       54.35      -37.84    158.09 o 
  12   7   5      421.02      539.60    132.62 o 
 -11   8   5       85.17      -59.61    121.69 o 
 -10   8   5     1140.40     1245.59    125.01 o 
  -9   8   5      323.60      446.25    101.00 o 
  -8   8   5      511.73      469.72     92.94 o 
  -7   8   5     1616.62     1684.71     95.13 o 
  -6   8   5       86.65      -54.58    120.98 o 
  -5   8   5      667.77      867.43    127.51 o 
  -4   8   5      710.86      697.06    136.51 o 
  -3   8   5     5089.90     5069.44    173.37 o 
  -2   8   5     1554.96     1504.90    103.11 o 
  -1   8   5      502.39      514.28     64.04 o 
   0   8   5     3792.26     3794.39    108.04 o 
   1   8   5     5455.99     5316.03    131.06 o 
   2   8   5       33.83      -13.23     60.53 o 
   3   8   5     8202.96     8513.18    154.54 o 
   4   8   5    18320.68    18213.25    389.08 o 
   5   8   5     1246.73     1446.67     98.50 o 
   6   8   5     1050.12     1064.12    114.79 o 
   7   8   5      807.37      895.02    110.76 o 
   8   8   5      382.51      150.99    108.02 o 
   9   8   5      513.84      644.04    193.97 o 
  10   8   5     1383.14     1592.77    143.99 o 
  11   8   5      674.68     1158.69    182.91 o 
  -9   9   5      182.88       96.13    110.84 o 
  -8   9   5        2.11      170.51    111.09 o 
  -7   9   5     5356.79     5848.63    189.72 o 
  -6   9   5     1985.29     2203.03    134.05 o 
  -5   9   5       25.98       25.73    107.16 o 
  -4   9   5     1880.54     2113.92    144.15 o 
  -3   9   5      718.19      837.17    127.93 o 
  -2   9   5     1276.68     1273.97    135.99 o 
  -1   9   5       14.31      -75.58    125.34 o 
   0   9   5      386.13      293.97     79.44 o 
   1   9   5      500.29      628.30     85.42 o 
   2   9   5      218.98      149.01     85.60 o 
   3   9   5     1281.40     1472.78    134.81 o 
   4   9   5      108.16      183.17     80.23 o 
   5   9   5      271.88      226.25     81.98 o 
   6   9   5      420.59      368.96    101.01 o 
   7   9   5      564.82      532.49    124.15 o 
   8   9   5      571.19      567.92    130.94 o 
   9   9   5       36.14      248.44    213.82 o 
  -6  10   5      932.81      948.64    175.85 o 
  -5  10   5      321.49      331.11    142.59 o 
  -4  10   5     1899.33     2033.63    157.58 o 
  -3  10   5     4163.09     4246.23    194.47 o 
  -2  10   5     1659.72     2051.81    189.33 o 
  -1  10   5      452.10      410.92    100.00 o 
   0  10   5       30.23       -0.42    101.52 o 
   1  10   5      598.04      605.06    124.27 o 
   2  10   5       82.07       94.01    101.68 o 
   3  10   5       13.74      -59.96    104.60 o 
   4  10   5       52.85      -31.17    105.86 o 
   5  10   5      126.81      -35.88    103.46 o 
   6  10   5       65.79     -126.29    126.29 o 
 -16   0   6     5282.06     5160.10    388.50 o 
 -15   0   6     1734.21     2021.85    187.22 o 
 -14   0   6     1102.55     1201.33    141.41 o 
 -13   0   6      298.08      122.30    114.30 o 
 -12   0   6    12189.91    11816.09    234.82 o 
 -11   0   6     3494.79     3381.85    184.09 o 
 -10   0   6     5997.57     5974.21    145.27 o 
  -9   0   6     1536.92     1438.60    119.22 o 
  -8   0   6     8051.26     8249.04    183.43 o 
  -7   0   6     7759.43     7176.30    161.61 o 
  -6   0   6    80413.59    82629.24   1378.07 o 
  -5   0   6   179434.77   180284.64   2970.46 o 
  -4   0   6       32.18       31.86     53.96 o 
  -3   0   6    14756.68    15590.76    345.76 o 
  -2   0   6    80661.39    82991.00   1686.62 o 
  -1   0   6    10742.23    11833.26    271.72 o 
   0   0   6     7884.75     7741.22    185.35 o 
   1   0   6     1473.88     2207.36    103.22 o 
   2   0   6     1641.07     1765.32     64.41 o 
   3   0   6      169.89      209.65     31.48 o 
   4   0   6   211698.30   215737.95   4323.35 o 
   5   0   6    13275.03    13685.82    301.96 o 
   6   0   6      357.65      407.25     58.12 o 
   7   0   6    63672.32    65603.20   1340.61 o 
   8   0   6    29979.65    29851.14    520.51 o 
   9   0   6     7573.70     7568.99    172.28 o 
  10   0   6    14142.66    13396.89    289.92 o 
  11   0   6       57.89      168.55     82.34 o 
  12   0   6     2124.90     2035.21    112.35 o 
  13   0   6     3488.60     3769.60    197.03 o 
  14   0   6     9967.49     9687.61    643.78 o 
  15   0   6      611.93      423.83    156.45 o 
  16   0   6      372.06      462.32    170.26 o 
 -16   1   6       26.21      182.34    146.86 o 
 -15   1   6      460.11      426.65    116.14 o 
 -14   1   6      372.95      300.88     97.90 o 
 -13   1   6        7.09      -74.92     74.92 o 
 -12   1   6     1923.97     1692.94    102.97 o 
 -11   1   6      332.21      277.20     65.21 o 
 -10   1   6    32324.04    32439.75    379.79 o 
  -9   1   6    26314.09    25222.81    300.30 o 
  -8   1   6    21646.65    21326.21    278.15 o 
  -7   1   6    12134.70    12107.32    170.13 o 
  -6   1   6    29582.64    30554.10    377.66 o 
  -5   1   6     1400.85     1534.43     50.15 o 
  -4   1   6     3946.57     3912.09     81.68 o 
  -3   1   6    19344.55    20103.03    277.48 o 
  -2   1   6    20360.23    21314.26    340.88 o 
  -1   1   6     1853.11     2048.23    102.50 o 
   0   1   6       10.82       94.42     25.80 o 
   1   1   6     5205.22     5272.42     88.11 o 
   2   1   6     4021.45     4138.70     67.20 o 
   3   1   6     1248.00     1216.93     42.95 o 
   4   1   6    34799.27    35109.33    722.87 o 
   5   1   6     1021.07     1068.08     51.61 o 
   6   1   6      778.82      964.40     71.30 o 
   7   1   6    12228.36    12228.89    179.61 o 
   8   1   6    11666.77    11228.51    172.01 o 
   9   1   6     2970.03     3045.21     76.91 o 
  10   1   6     3105.84     3194.87     82.79 o 
  11   1   6     9681.16     9475.71    150.92 o 
  12   1   6    19041.06    18938.36    283.88 o 
  13   1   6      237.35      375.27     80.20 o 
  14   1   6      263.99      415.77     93.53 o 
  15   1   6     1017.26      933.09    135.87 o 
  16   1   6      344.12      356.65    139.21 o 
 -16   2   6      646.87      482.81    159.71 o 
 -15   2   6      140.34      297.11    131.52 o 
 -14   2   6     1801.06     1775.26    107.64 o 
 -13   2   6      156.22       73.12     85.60 o 
 -12   2   6     3945.52     3700.09    118.62 o 
 -11   2   6       72.63      -38.70     64.64 o 
 -10   2   6    13562.74    13259.01    194.07 o 
  -9   2   6     1055.00     1270.81     79.79 o 
  -8   2   6    25302.70    24667.39    314.77 o 
  -7   2   6     1193.22     1241.97     53.49 o 
  -6   2   6    15524.93    16166.51    234.96 o 
  -5   2   6      728.26      723.63     46.03 o 
  -4   2   6     3664.75     3963.82     81.69 o 
  -3   2   6     9723.33     9654.00    144.12 o 
  -2   2   6     2994.35     2896.95     67.94 o 
  -1   2   6     3737.78     3721.06     88.83 o 
   0   2   6     3860.87     3969.51     91.40 o 
   1   2   6   211742.61   207591.33   3133.53 o 
   2   2   6      198.46      226.79     35.50 o 
   3   2   6    24800.07    25418.95    465.76 o 
   4   2   6    24903.25    24608.49    364.17 o 
   5   2   6     5021.22     4729.74     93.49 o 
   6   2   6     1353.95     1449.69     48.24 o 
   7   2   6     2349.29     2341.82     86.30 o 
   8   2   6     7256.28     7119.56    120.75 o 
   9   2   6      414.78      473.79     51.88 o 
  10   2   6     4577.50     4570.02    108.96 o 
  11   2   6      112.76        6.83     63.18 o 
  12   2   6     6702.87     6574.11    144.86 o 
  13   2   6     2260.04     2236.75    123.84 o 
  14   2   6     1789.62     1908.39    171.02 o 
  15   2   6      764.27      742.75    120.08 o 
  16   2   6      350.15      592.76    178.75 o 
 -16   3   6      453.57      662.03    141.73 o 
 -15   3   6      415.89      440.94    123.83 o 
 -14   3   6       66.68     -112.65    112.65 o 
 -13   3   6       20.11      -91.69     91.69 o 
 -12   3   6        0.50       -7.68     77.80 o 
 -11   3   6    24391.51    23758.92    359.18 o 
 -10   3   6     3561.21     3539.72    105.14 o 
  -9   3   6      367.25      368.36     63.40 o 
  -8   3   6      549.56      550.79     58.14 o 
  -7   3   6      875.73      879.13     79.18 o 
  -6   3   6      574.97      643.90     49.10 o 
  -5   3   6      418.54      601.68     64.30 o 
  -4   3   6    28518.20    28616.28    426.93 o 
  -3   3   6      100.87      105.44     41.35 o 
  -2   3   6     1234.98     1487.81     66.15 o 
  -1   3   6    95264.77    96059.74   1458.44 o 
   0   3   6    50480.77    50037.18    769.23 o 
   1   3   6        5.25       17.48     55.18 o 
   2   3   6   143131.97   141156.38   1983.01 o 
   3   3   6   132898.27   128932.95   1944.45 o 
   4   3   6      167.01      282.30     53.57 o 
   5   3   6     7036.21     7195.01    129.21 o 
   6   3   6    50077.58    48784.91    630.52 o 
   7   3   6      424.22      411.29     45.64 o 
   8   3   6     1012.85     1040.69     55.52 o 
   9   3   6     1623.08     1522.41     77.47 o 
  10   3   6        9.03        5.87     67.31 o 
  11   3   6      243.26      179.48     80.46 o 
  12   3   6     2266.43     2137.52    106.25 o 
  13   3   6     6779.91     6861.47    238.83 o 
  14   3   6        9.07      322.30    111.47 o 
  15   3   6      259.18      303.46    115.11 o 
 -15   4   6      907.24      831.33    134.37 o 
 -14   4   6      396.97      265.55    116.15 o 
 -13   4   6     2675.08     3025.99    170.99 o 
 -12   4   6       24.82        1.32     97.55 o 
 -11   4   6     1349.53     1227.13    103.33 o 
 -10   4   6      684.94      469.91     84.27 o 
  -9   4   6     2352.27     2423.23    122.16 o 
  -8   4   6    21427.67    21927.90    353.99 o 
  -7   4   6    51144.52    52164.17    774.87 o 
  -6   4   6    25118.26    24425.48    381.82 o 
  -5   4   6     5189.09     4933.65     96.30 o 
  -4   4   6     2069.61     2228.28     50.27 o 
  -3   4   6      514.23      552.54     53.92 o 
  -2   4   6     3539.53     3478.43     62.91 o 
  -1   4   6     4305.31     4068.95     88.64 o 
   0   4   6     1004.28     1103.72     49.43 o 
   1   4   6     9628.57     9658.79    168.18 o 
   2   4   6      680.09      613.46     45.26 o 
   3   4   6    12573.57    12556.83    214.91 o 
   4   4   6     1834.85     1946.94     75.89 o 
   5   4   6     2917.00     2777.21     90.03 o 
   6   4   6    18595.82    18132.05    282.94 o 
   7   4   6      543.41      573.49     51.13 o 
   8   4   6     9684.31     9381.09    176.77 o 
   9   4   6    14895.23    14533.34    246.77 o 
  10   4   6    12591.18    11936.24    237.49 o 
  11   4   6     1241.06     1181.49    111.72 o 
  12   4   6      707.89      755.98     97.68 o 
  13   4   6     1095.99     1228.55    109.07 o 
  14   4   6      174.81      181.74    124.06 o 
  15   4   6     3445.31     3698.65    183.02 o 
 -15   5   6     1213.86     1255.39    309.51 o 
 -14   5   6      892.17      798.41    163.90 o 
 -13   5   6     2702.71     2618.84    159.95 o 
 -12   5   6      698.33      641.19    119.18 o 
 -11   5   6       25.36      -99.66     99.66 o 
 -10   5   6      556.56      507.53    100.75 o 
  -9   5   6     2146.55     2281.30    102.18 o 
  -8   5   6     1304.65     1294.74     80.87 o 
  -7   5   6    13031.99    12701.03    169.26 o 
  -6   5   6    15009.63    15260.13    244.82 o 
  -5   5   6     3624.21     3862.57    113.78 o 
  -4   5   6     2121.92     2076.63     86.91 o 
  -3   5   6      841.27      947.92     48.31 o 
  -2   5   6     1157.55     1286.33     77.59 o 
  -1   5   6     2602.95     2626.52    116.41 o 
   0   5   6      817.13      790.37     43.64 o 
   1   5   6     2742.42     2668.62     75.92 o 
   2   5   6     2155.48     2190.05     76.01 o 
   3   5   6    23854.13    23176.09    375.93 o 
   4   5   6       72.70       32.36     68.25 o 
   5   5   6      356.64      307.34     65.25 o 
   6   5   6      101.77       39.67     67.34 o 
   7   5   6     1055.27      888.62     84.13 o 
   8   5   6    10569.55    10071.09    220.02 o 
   9   5   6     6648.28     6522.10    172.79 o 
  10   5   6      102.57       69.04     96.27 o 
  11   5   6      264.13      257.09    103.37 o 
  12   5   6     3027.08     3135.02    234.48 o 
  13   5   6       50.57      118.77    127.14 o 
  14   5   6       58.68      103.38    135.66 o 
 -14   6   6      245.05        7.24    143.92 o 
 -13   6   6     2443.99     2370.24    224.88 o 
 -12   6   6     1714.26     1692.41    131.24 o 
 -11   6   6      744.37      792.84    150.71 o 
 -10   6   6      126.14       -2.91     73.87 o 
  -9   6   6     3670.83     3953.01    261.94 o 
  -8   6   6     7009.52     6609.97    173.02 o 
  -7   6   6     1509.71     1615.74     89.98 o 
  -6   6   6      138.19      152.02     68.30 o 
  -5   6   6      577.25      462.09     66.21 o 
  -4   6   6       37.59       40.13     67.91 o 
  -3   6   6     4584.70     4507.61    148.99 o 
  -2   6   6     4307.53     4166.95    125.06 o 
  -1   6   6       90.75      106.03    107.86 o 
   0   6   6      901.65      848.85     88.99 o 
   1   6   6     4859.98     4599.44     94.64 o 
   2   6   6      323.34      240.84     47.87 o 
   3   6   6      106.67       96.48     68.42 o 
   4   6   6     2251.40     2126.99     77.89 o 
   5   6   6     3302.20     3347.18     90.34 o 
   6   6   6       11.21      -49.93     74.76 o 
   7   6   6     1086.92      971.89     94.05 o 
   8   6   6        2.89      -91.27     91.27 o 
   9   6   6     1621.35     1376.19    163.02 o 
  10   6   6     5091.41     4797.63    174.28 o 
  11   6   6     1592.33     1707.35    131.14 o 
  12   6   6       37.60      541.69    183.50 o 
  13   6   6      360.50      364.23    131.17 o 
 -12   7   6      595.15      551.77    138.29 o 
 -11   7   6       32.81      -88.72    113.46 o 
 -10   7   6     2711.31     2749.22    200.77 o 
  -9   7   6     4179.66     4101.96    379.86 o 
  -8   7   6       67.92      -88.26     88.26 o 
  -7   7   6      694.77      680.46     86.37 o 
  -6   7   6     2596.33     2520.35    105.78 o 
  -5   7   6     1751.94     1817.69     92.02 o 
  -4   7   6      252.90      265.52    105.97 o 
  -3   7   6    11084.56    10719.25    239.06 o 
  -2   7   6     1465.94     1602.05    100.57 o 
  -1   7   6     2114.62     2315.11    100.20 o 
   0   7   6       33.84       95.50    111.53 o 
   1   7   6       16.15      -48.38     48.38 o 
   2   7   6     1002.22      962.11     60.29 o 
   3   7   6     6883.88     6798.73    128.16 o 
   4   7   6     3253.18     3101.18     92.94 o 
   5   7   6     2522.98     2564.04     83.77 o 
   6   7   6       11.24      127.02     85.64 o 
   7   7   6      984.77      948.41    104.13 o 
   8   7   6      551.47      541.81    102.32 o 
   9   7   6      636.12      500.10    112.75 o 
  10   7   6       48.43      139.45    118.33 o 
  11   7   6     3057.25     3181.15    161.57 o 
  12   7   6      828.88     1048.25    155.07 o 
 -11   8   6      168.91      241.55    154.46 o 
 -10   8   6       10.68      -44.66    112.87 o 
  -9   8   6     1698.43     1945.47    122.91 o 
  -8   8   6     1939.31     2135.72    115.80 o 
  -7   8   6      667.28      689.26     92.16 o 
  -6   8   6       13.29      -78.50     78.50 o 
  -5   8   6      157.43       41.00    122.34 o 
  -4   8   6      104.26      -87.20    138.46 o 
  -3   8   6     5016.74     5233.81    242.65 o 
  -2   8   6     5707.78     5544.69    199.91 o 
  -1   8   6      118.82      -49.36     69.35 o 
   0   8   6     2723.47     3076.82    126.89 o 
   1   8   6     5308.28     4924.48    158.27 o 
   2   8   6     1164.13     1195.86     71.44 o 
   3   8   6     1786.39     2097.23     84.41 o 
   4   8   6    11087.09    10621.42    182.19 o 
   5   8   6     7938.44     7564.90    167.99 o 
   6   8   6      263.68      374.97     98.25 o 
   7   8   6       41.92     -106.66    106.66 o 
   8   8   6        1.49      -70.76    150.87 o 
   9   8   6       43.92      283.87    161.02 o 
  10   8   6     1012.42     1002.05    137.54 o 
  -9   9   6      139.56      262.70    120.81 o 
  -8   9   6     4000.09     4283.30    166.50 o 
  -7   9   6     4026.11     4634.50    210.02 o 
  -6   9   6        1.66       14.25    115.15 o 
  -5   9   6      466.48      546.98    137.74 o 
  -4   9   6     2644.18     3008.75    190.16 o 
  -3   9   6     2372.96     2534.10    153.04 o 
  -2   9   6     1845.15     1854.28    103.13 o 
  -1   9   6     5339.81     5167.86    145.59 o 
   0   9   6      431.87      515.06     92.23 o 
   1   9   6       64.54      -18.32     91.86 o 
   2   9   6       42.93      -65.19     94.77 o 
   3   9   6     2020.11     2222.79    102.43 o 
   4   9   6      113.49      155.69     89.56 o 
   5   9   6     1312.45     1288.16    100.79 o 
   6   9   6      786.40      829.36    139.32 o 
   7   9   6      251.52      101.22    121.05 o 
   8   9   6       14.90      101.37    131.34 o 
  -6  10   6      182.40      160.36    254.55 o 
  -5  10   6       49.37       -2.51    145.21 o 
  -4  10   6     1778.76     1893.04    162.19 o 
  -3  10   6      729.76      715.95    141.51 o 
  -2  10   6       51.67      -29.38     84.65 o 
  -1  10   6       32.57     -150.21    153.76 o 
   0  10   6        7.66     -112.03    112.03 o 
   1  10   6      135.00      165.77    107.63 o 
   2  10   6      222.22      257.14    114.40 o 
   3  10   6       24.43       36.72    120.50 o 
   4  10   6        2.13        8.05    117.89 o 
   5  10   6      541.54      691.70    107.19 o 
 -16   1   7     2748.16     3086.00    184.88 o 
 -15   1   7      118.77       42.66    127.02 o 
 -14   1   7       11.02      -99.90     99.90 o 
 -13   1   7      353.52      299.51     79.79 o 
 -12   1   7      391.40      122.46     75.01 o 
 -11   1   7    15098.10    14668.21    217.27 o 
 -10   1   7    15067.33    15021.43    201.22 o 
  -9   1   7     2476.96     2440.41     72.30 o 
  -8   1   7     8398.64     8606.16    140.10 o 
  -7   1   7      871.21     1053.62     52.51 o 
  -6   1   7     7003.34     7065.67    188.53 o 
  -5   1   7        6.26      -38.30     38.30 o 
  -4   1   7    47073.54    47743.07    575.01 o 
  -3   1   7     2052.48     2085.77     63.59 o 
  -2   1   7       82.84      163.29     30.54 o 
  -1   1   7    36610.04    37092.49    548.88 o 
   0   1   7     8716.27     8615.66    123.83 o 
   1   1   7    13311.21    13452.68    213.64 o 
   2   1   7     1329.22     1385.98     40.56 o 
   3   1   7     5649.29     5631.80    106.08 o 
   4   1   7     5099.28     4866.42     87.76 o 
   5   1   7     2095.06     2240.60     62.87 o 
   6   1   7      134.66       47.70     39.88 o 
   7   1   7    48220.83    48228.44    631.10 o 
   8   1   7     6330.45     6691.33    119.97 o 
   9   1   7       91.97      101.83     51.80 o 
  10   1   7     1048.96     1022.30     61.35 o 
  11   1   7     2926.76     2842.98     91.62 o 
  12   1   7       86.61      245.35     74.87 o 
  13   1   7     5832.52     6148.19    145.65 o 
  14   1   7     4037.86     4140.39    132.29 o 
  15   1   7        0.02       48.35    168.95 o 
  16   1   7      190.05      124.07    143.49 o 
 -16   2   7       24.07        1.26    154.25 o 
 -15   2   7      162.87      -31.38    142.19 o 
 -14   2   7        3.82      -97.21     97.21 o 
 -13   2   7      114.14       71.19     86.72 o 
 -12   2   7    11966.02    11352.92    204.33 o 
 -11   2   7    18503.19    18296.12    257.11 o 
 -10   2   7     8062.73     7787.45    148.90 o 
  -9   2   7      687.06      849.12     60.97 o 
  -8   2   7      118.74       35.94     50.34 o 
  -7   2   7     1471.28     1618.82     60.67 o 
  -6   2   7      760.51      829.33     50.90 o 
  -5   2   7    42308.53    43612.50    581.63 o 
  -4   2   7    17852.10    19062.24    269.81 o 
  -3   2   7       92.24      122.90     43.87 o 
  -2   2   7    12243.55    11605.59    220.10 o 
  -1   2   7     7946.47     7815.99    165.42 o 
   0   2   7     7732.03     7976.07    175.14 o 
   1   2   7   235691.23   226028.45   3015.12 o 
   2   2   7   179763.88   177775.61   2364.13 o 
   3   2   7    18133.87    18941.02    268.51 o 
   4   2   7       21.18       16.46     31.33 o 
   5   2   7     8157.52     8418.68    143.01 o 
   6   2   7     1427.94     1353.42     60.20 o 
   7   2   7     4445.61     4213.37     85.44 o 
   8   2   7    10246.80     9643.25    172.79 o 
   9   2   7      175.41      155.96     45.93 o 
  10   2   7     1141.24     1021.29     74.51 o 
  11   2   7       44.40       71.64     65.60 o 
  12   2   7       10.03        9.44     85.19 o 
  13   2   7       92.18      172.66     91.03 o 
  14   2   7     3028.52     3023.36    137.64 o 
  15   2   7     2818.46     2906.28    140.03 o 
  16   2   7      340.80      381.46    145.87 o 
 -16   3   7      458.48      202.05    157.18 o 
 -15   3   7     2385.30     2619.60    201.25 o 
 -14   3   7       73.09      -87.60    111.43 o 
 -13   3   7      567.62      554.42     94.69 o 
 -12   3   7     6446.62     6408.34    154.14 o 
 -11   3   7     2181.67     2329.40     96.34 o 
 -10   3   7        0.31      -63.11     70.44 o 
  -9   3   7     1152.75     1184.27     75.49 o 
  -8   3   7     2266.05     2348.51     73.79 o 
  -7   3   7     8490.13     8568.09    163.87 o 
  -6   3   7    21489.33    21827.19    310.39 o 
  -5   3   7       34.13       75.92     49.57 o 
  -4   3   7     3958.21     3904.55     87.09 o 
  -3   3   7      787.10      834.50     56.83 o 
  -2   3   7    14710.70    14496.94    256.36 o 
  -1   3   7      722.74      785.01     44.28 o 
   0   3   7      681.09      888.77     48.10 o 
   1   3   7     7106.64     7238.26    135.13 o 
   2   3   7    10196.12    10091.38    191.73 o 
   3   3   7      152.51      209.37     40.02 o 
   4   3   7      326.38      307.73     57.59 o 
   5   3   7     5377.54     4792.09    107.03 o 
   6   3   7     4490.28     4450.61    113.43 o 
   7   3   7      130.08      107.37     42.86 o 
   8   3   7     1437.87     1565.63     71.38 o 
   9   3   7    14073.78    13568.53    244.35 o 
  10   3   7      157.26      174.40     67.04 o 
  11   3   7      416.41      355.19     97.95 o 
  12   3   7      834.52      914.35     93.74 o 
  13   3   7      127.00      143.33     97.99 o 
  14   3   7     1298.64     1609.39    121.79 o 
  15   3   7     1545.90     1548.89    182.26 o 
 -15   4   7      469.29      438.91    134.59 o 
 -14   4   7       16.39        9.73    142.49 o 
 -13   4   7      280.46      388.61    146.41 o 
 -12   4   7       24.59      -24.09    102.24 o 
 -11   4   7     8607.71     8627.60    245.56 o 
 -10   4   7       72.32      -72.48     82.12 o 
  -9   4   7     1135.75     1214.07     88.75 o 
  -8   4   7    15015.65    14870.30    317.98 o 
  -7   4   7    19010.56    19128.14    315.03 o 
  -6   4   7      330.16      273.48     54.05 o 
  -5   4   7    19906.93    19881.28    268.41 o 
  -4   4   7    11416.75    11351.97    181.57 o 
  -3   4   7    23671.61    23405.33    335.72 o 
  -2   4   7     2904.52     2838.18     69.72 o 
  -1   4   7     2931.58     2566.43     71.95 o 
   0   4   7      408.43      539.27     89.10 o 
   1   4   7     4904.12     5416.74    111.20 o 
   2   4   7      102.32      104.43     42.20 o 
   3   4   7      503.13      536.38     72.85 o 
   4   4   7      641.88      672.40     86.21 o 
   5   4   7     2371.18     2233.33     87.51 o 
   6   4   7    11289.33    11270.68    191.73 o 
   7   4   7     6210.46     6270.96    131.98 o 
   8   4   7     9954.36     9733.90    180.68 o 
   9   4   7     1021.11     1284.43     79.33 o 
  10   4   7     7040.39     6953.85    161.23 o 
  11   4   7     3414.39     3559.23    124.95 o 
  12   4   7     1133.48     1035.03    150.40 o 
  13   4   7      105.50       46.37    120.08 o 
  14   4   7     2581.39     2757.80    159.00 o 
  15   4   7       70.36      202.39    139.97 o 
 -14   5   7      743.74      769.21    154.69 o 
 -13   5   7      339.51      282.74    125.46 o 
 -12   5   7      921.85     1086.50    214.48 o 
 -11   5   7       31.22       44.18    107.40 o 
 -10   5   7      288.43      277.43    103.70 o 
  -9   5   7     7171.16     7152.63    204.42 o 
  -8   5   7     3765.67     3668.46    113.68 o 
  -7   5   7     8093.52     8195.51    142.94 o 
  -6   5   7     4274.20     4212.48    181.68 o 
  -5   5   7     4018.41     3828.86    189.80 o 
  -4   5   7        2.09      -60.06     60.06 o 
  -3   5   7     5791.73     5695.33    135.84 o 
  -2   5   7      191.36      180.13     80.99 o 
  -1   5   7      562.70      854.31     71.40 o 
   0   5   7    15533.62    14753.76    248.06 o 
   1   5   7     2779.07     2738.49    107.41 o 
   2   5   7     1481.92     1681.46    148.49 o 
   3   5   7    11804.11    12026.20    213.91 o 
   4   5   7     7584.00     7289.63    160.50 o 
   5   5   7       13.17      -61.19     61.19 o 
   6   5   7     3946.79     3725.85    123.88 o 
   7   5   7     5837.89     5255.80    146.50 o 
   8   5   7     8197.11     7883.58    213.72 o 
   9   5   7     1275.41     1331.68    104.64 o 
  10   5   7     3346.72     3334.27    140.19 o 
  11   5   7     3472.86     3386.05    143.19 o 
  12   5   7     2652.42     2782.63    177.20 o 
  13   5   7      677.16      790.82    142.81 o 
  14   5   7      117.09       74.26    135.80 o 
 -13   6   7     1223.37     1104.80    223.30 o 
 -12   6   7       86.75      -30.35    122.42 o 
 -11   6   7      937.32     1068.35    117.95 o 
 -10   6   7     8940.65     9241.66    185.60 o 
  -9   6   7    10021.82     9476.47    217.80 o 
  -8   6   7     1295.04     1289.68    130.61 o 
  -7   6   7      770.76      851.19     89.34 o 
  -6   6   7      236.96      288.21     76.21 o 
  -5   6   7       33.74      -17.25     69.91 o 
  -4   6   7     2070.99     2005.88    141.74 o 
  -3   6   7       43.31      -64.76     64.76 o 
  -2   6   7      627.44      671.91     77.31 o 
  -1   6   7      550.23      634.60    100.13 o 
   0   6   7    26729.92    26179.54    418.40 o 
   1   6   7      611.03      711.15     83.59 o 
   2   6   7      887.50      976.85     65.15 o 
   3   6   7    12198.28    11760.07    231.46 o 
   4   6   7      390.95      320.99     66.57 o 
   5   6   7     2025.45     2103.56     83.67 o 
   6   6   7       48.56      116.07     80.08 o 
   7   6   7     2696.02     2757.78    115.91 o 
   8   6   7        7.12      -61.22     91.11 o 
   9   6   7      204.93      108.09     97.08 o 
  10   6   7     1505.73     1769.24    123.60 o 
  11   6   7     1442.11     1937.07    145.34 o 
  12   6   7     2599.61     2658.94    183.43 o 
  13   6   7     2595.27     2653.73    160.07 o 
 -12   7   7      455.28      475.27    134.36 o 
 -11   7   7      235.17      213.28    121.48 o 
 -10   7   7      738.76      686.57    113.96 o 
  -9   7   7       33.11      -95.17     97.07 o 
  -8   7   7      478.79      501.90     98.24 o 
  -7   7   7     2713.05     2665.76    121.89 o 
  -6   7   7     1440.79     1605.99     96.42 o 
  -5   7   7      542.29      319.20     83.77 o 
  -4   7   7      105.01      -39.04     97.77 o 
  -3   7   7     4009.00     4070.12    141.18 o 
  -2   7   7     2620.19     2904.99    115.19 o 
  -1   7   7     4279.03     4356.80    302.79 o 
   0   7   7    35436.52    33870.12    645.11 o 
   1   7   7     1755.87     1809.61     74.23 o 
   2   7   7      171.26      237.44     70.38 o 
   3   7   7    26757.28    27169.15    416.74 o 
   4   7   7     9278.83     8968.54    176.40 o 
   5   7   7        1.92       89.33     72.70 o 
   6   7   7      208.63       42.10     83.82 o 
   7   7   7       22.70       29.90     94.45 o 
   8   7   7      240.05      235.10    104.39 o 
   9   7   7      684.03      824.69    116.74 o 
  10   7   7     1456.53     1441.39    133.40 o 
  11   7   7      993.63     1068.69    135.94 o 
  12   7   7       97.57      158.19    246.88 o 
 -11   8   7      125.36      -57.42    129.16 o 
 -10   8   7        0.34      -85.35    114.50 o 
  -9   8   7     3196.52     3559.31    150.52 o 
  -8   8   7     2484.28     2748.59    129.61 o 
  -7   8   7        3.22      -94.33     94.33 o 
  -6   8   7       91.06      101.96     89.92 o 
  -5   8   7       68.22      -14.81    124.09 o 
  -4   8   7       77.77     -148.02    148.02 o 
  -3   8   7     1531.94     1782.15     99.41 o 
  -2   8   7    17472.68    17085.95    399.05 o 
  -1   8   7    10580.24    10219.34    359.56 o 
   0   8   7       42.80       39.64     99.91 o 
   1   8   7     5400.20     5313.29    183.19 o 
   2   8   7     5531.90     5345.19    130.86 o 
   3   8   7       69.06      -17.44     71.50 o 
   4   8   7     4765.75     4689.01    135.00 o 
   5   8   7     8308.96     8569.22    182.96 o 
   6   8   7     1375.82     1296.28    112.33 o 
   7   8   7        6.18      -49.13    117.28 o 
   8   8   7        3.77      -26.62    116.99 o 
   9   8   7      289.51      142.13    126.14 o 
  10   8   7      108.68       65.27    130.75 o 
  -9   9   7     3785.10     4231.61    283.02 o 
  -8   9   7      902.12      962.80    135.83 o 
  -7   9   7       80.14      140.55    153.23 o 
  -6   9   7     2933.25     2944.57    179.93 o 
  -5   9   7      180.37       71.40    232.99 o 
  -4   9   7        9.95      -55.56    170.13 o 
  -3   9   7      216.23      236.46     78.34 o 
  -2   9   7        7.00       38.46    107.06 o 
  -1   9   7     1657.97     1595.93     96.59 o 
   0   9   7        3.84     -106.83    108.30 o 
   1   9   7      144.30      108.08     92.62 o 
   2   9   7      169.48      287.27    101.60 o 
   3   9   7      286.31      276.63     85.98 o 
   4   9   7      566.78      607.12     94.41 o 
   5   9   7      131.12       51.60     99.98 o 
   6   9   7      113.32      216.44    112.81 o 
   7   9   7        8.26     -117.01    117.01 o 
   8   9   7      477.49      333.71    127.29 o 
  -6  10   7      624.83      777.48    159.63 o 
  -5  10   7      215.29       58.97    153.62 o 
  -4  10   7      657.63      646.92    144.82 o 
  -3  10   7      464.27      531.95    150.52 o 
  -2  10   7      294.50      149.27     90.74 o 
  -1  10   7      348.71      344.87    125.99 o 
   0  10   7      150.46      119.34    106.13 o 
   1  10   7     1819.54     1853.10    160.35 o 
   2  10   7     1646.53     1701.42    199.54 o 
   3  10   7      150.92       44.28    122.48 o 
   4  10   7      643.09      671.60    127.75 o 
   5  10   7     1025.71     1203.13    125.86 o 
 -16   0   8      190.62       17.54    264.24 o 
 -15   0   8       20.38     -136.42    136.42 o 
 -14   0   8     1086.44     1216.26    149.63 o 
 -13   0   8      505.82      430.34    123.67 o 
 -12   0   8       12.10     -111.97    111.97 o 
 -11   0   8    23073.79    22520.38    377.31 o 
 -10   0   8    12241.65    12079.97    330.59 o 
  -9   0   8     2412.12     2710.63    106.46 o 
  -8   0   8     4232.46     4136.77    120.00 o 
  -7   0   8    13059.18    13089.88    258.59 o 
  -6   0   8     5894.31     6313.50    154.30 o 
  -5   0   8    14759.77    15679.38    295.20 o 
  -4   0   8    58005.84    58394.16    986.70 o 
  -3   0   8     3765.90     3895.81    117.11 o 
  -2   0   8    56055.16    57729.16    981.87 o 
  -1   0   8   285937.69   263368.28   5336.06 o 
   0   0   8    17112.61    17461.57    273.72 o 
   1   0   8     4170.92     4288.66     95.15 o 
   2   0   8     2745.64     3121.62    105.24 o 
   3   0   8    25629.58    25890.93    405.44 o 
   4   0   8     1316.18     1435.36    134.13 o 
   5   0   8      512.28      613.58     62.53 o 
   6   0   8    59280.41    59238.46   1633.47 o 
   7   0   8    16779.88    16742.01    502.52 o 
   8   0   8    54865.08    54335.59   1124.43 o 
   9   0   8    35583.66    34784.81    607.07 o 
  10   0   8     8840.45     8790.31    199.08 o 
  11   0   8     1652.35     1933.89    127.19 o 
  12   0   8      698.83      883.77    181.83 o 
  13   0   8     3764.13     3823.86    187.92 o 
  14   0   8      152.50      347.25    149.19 o 
  15   0   8     1837.35     2353.32    181.39 o 
  16   0   8      328.12      164.79    168.94 o 
 -16   1   8     1232.17     1170.01    164.76 o 
 -15   1   8      183.73      189.46    169.01 o 
 -14   1   8       83.26      113.26    102.22 o 
 -13   1   8     1325.87     1148.51     91.64 o 
 -12   1   8     6254.60     5812.07    150.02 o 
 -11   1   8     5772.78     5378.15    130.34 o 
 -10   1   8     6673.02     6574.09    141.40 o 
  -9   1   8    18144.33    17752.15    270.92 o 
  -8   1   8    13218.21    13238.29    211.09 o 
  -7   1   8     3445.40     3240.76     82.76 o 
  -6   1   8      523.97      440.26     48.83 o 
  -5   1   8    14753.52    15573.31    210.76 o 
  -4   1   8    36781.93    36108.07    443.58 o 
  -3   1   8     2679.76     2916.08     72.02 o 
  -2   1   8       74.07       94.78     35.32 o 
  -1   1   8   100025.59   100107.01   1291.92 o 
   0   1   8     1359.58     1385.11     45.69 o 
   1   1   8     5480.93     6010.25     94.11 o 
   2   1   8     2870.49     3008.50     61.76 o 
   3   1   8     3519.60     3905.18     72.08 o 
   4   1   8     1719.65     1570.84     43.80 o 
   5   1   8     2689.18     2614.68     69.48 o 
   6   1   8    24711.62    24202.51    365.57 o 
   7   1   8    11749.54    12308.94    183.78 o 
   8   1   8     6089.97     6070.81    115.33 o 
   9   1   8     7882.11     7640.30    135.51 o 
  10   1   8     4174.31     4011.64     94.18 o 
  11   1   8     1847.66     2065.77     88.20 o 
  12   1   8     4588.94     4346.71    123.11 o 
  13   1   8     6156.84     6319.16    148.15 o 
  14   1   8      194.94      235.75     90.68 o 
  15   1   8     2009.51     2225.36    152.56 o 
  16   1   8      547.67      757.17    148.59 o 
 -16   2   8       23.28       73.23    141.84 o 
 -15   2   8     2440.07     2914.78    331.42 o 
 -14   2   8       20.27       12.48     98.18 o 
 -13   2   8     1893.21     1999.59    107.96 o 
 -12   2   8     1487.01     1569.29    101.33 o 
 -11   2   8     8562.10     8398.84    169.05 o 
 -10   2   8     3123.09     3144.81     93.88 o 
  -9   2   8    17835.88    17627.65    244.06 o 
  -8   2   8     2209.47     2241.58     74.77 o 
  -7   2   8     4193.99     4519.27     97.36 o 
  -6   2   8     5489.71     5127.23    100.62 o 
  -5   2   8     9300.23     9476.89    157.00 o 
  -4   2   8    15288.88    15611.65    230.47 o 
  -3   2   8     1447.61     1504.87     50.87 o 
  -2   2   8      444.08      716.86     42.26 o 
  -1   2   8    30046.30    30030.00    425.58 o 
   0   2   8    43680.55    44587.35    613.24 o 
   1   2   8    11971.54    12226.63    187.54 o 
   2   2   8    95275.78    93578.16   1993.82 o 
   3   2   8     1737.37     2034.40     61.22 o 
   4   2   8     3092.57     3487.57     85.89 o 
   5   2   8      849.33     1048.09     86.35 o 
   6   2   8     1568.37     1414.20     57.71 o 
   7   2   8     3753.63     3440.93     80.72 o 
   8   2   8     5724.41     5583.95     97.92 o 
   9   2   8      943.79      991.49     55.95 o 
  10   2   8      418.09      466.66     58.72 o 
  11   2   8    10778.84    10232.25    177.77 o 
  12   2   8      755.79      857.23     80.58 o 
  13   2   8     1479.15     1715.93    116.34 o 
  14   2   8       63.00      146.99    104.35 o 
  15   2   8     1546.96     1692.57    129.66 o 
 -16   3   8     1112.49     1103.89    173.17 o 
 -15   3   8     1415.85     1386.64    139.15 o 
 -14   3   8       91.78      133.80    101.12 o 
 -13   3   8     4163.60     4264.09    136.43 o 
 -12   3   8     3165.16     3364.98    147.20 o 
 -11   3   8     1054.09     1218.39    108.85 o 
 -10   3   8    18197.68    17616.51    275.05 o 
  -9   3   8     3538.50     3412.06    106.37 o 
  -8   3   8      746.25      992.23     80.06 o 
  -7   3   8     1463.29     1392.34     70.89 o 
  -6   3   8     9955.19    10182.03    171.26 o 
  -5   3   8    15425.73    15010.86    204.27 o 
  -4   3   8      326.31      484.79     50.57 o 
  -3   3   8   100982.34    98399.48   1327.63 o 
  -2   3   8    35798.75    36271.91    569.51 o 
  -1   3   8     6370.30     6491.16    131.59 o 
   0   3   8   133799.73   131115.91   1848.45 o 
   1   3   8   152064.81   149938.30   2005.65 o 
   2   3   8    15905.14    16353.93    256.54 o 
   3   3   8    13961.02    14349.51    214.40 o 
   4   3   8    17333.58    17004.82    357.18 o 
   5   3   8     4968.97     4588.01     97.29 o 
   6   3   8     2315.07     2363.89     69.88 o 
   7   3   8     4499.99     4217.98     91.81 o 
   8   3   8       40.81       68.27     49.75 o 
   9   3   8      844.89      972.75     63.74 o 
  10   3   8     1342.63     1439.80     83.04 o 
  11   3   8      577.84      750.04    102.85 o 
  12   3   8      333.18      138.54     91.13 o 
  13   3   8      345.73      321.53     99.76 o 
  14   3   8     5739.30     5754.61    231.79 o 
  15   3   8       88.54      -22.54    137.00 o 
 -15   4   8       37.39     -135.52    135.94 o 
 -14   4   8        2.32     -126.46    126.46 o 
 -13   4   8     2786.23     2946.24    148.26 o 
 -12   4   8    15424.32    15686.99    318.03 o 
 -11   4   8      953.86      971.62    147.08 o 
 -10   4   8     1567.75     1295.74    103.38 o 
  -9   4   8      827.26      803.07     86.92 o 
  -8   4   8     6446.90     6427.90    173.82 o 
  -7   4   8     6874.07     6494.12    151.97 o 
  -6   4   8     7821.15     7497.24    138.35 o 
  -5   4   8    15402.71    15469.47    220.95 o 
  -4   4   8     5619.54     5521.21    128.72 o 
  -3   4   8    62938.39    62243.38    853.91 o 
  -2   4   8    18572.71    18166.01    302.51 o 
  -1   4   8     3902.83     3933.42     96.24 o 
   0   4   8     3551.42     3457.17     88.65 o 
   1   4   8     2029.33     2200.36     71.17 o 
   2   4   8     6052.30     6066.11    157.83 o 
   3   4   8     1114.60      956.28     61.30 o 
   4   4   8     7179.80     6585.05    137.21 o 
   5   4   8      868.18      808.30     80.59 o 
   6   4   8      424.21      488.77     57.06 o 
   7   4   8     1102.48     1226.03     79.16 o 
   8   4   8     7701.55     7839.14    158.31 o 
   9   4   8     5526.53     5395.96    135.14 o 
  10   4   8    10412.69    10121.86    199.67 o 
  11   4   8     5176.60     5081.00    150.04 o 
  12   4   8      387.77      474.89    150.31 o 
  13   4   8      231.22      178.53    116.98 o 
  14   4   8       36.74      148.41    130.32 o 
 -14   5   8      287.25      256.12    149.33 o 
 -13   5   8       96.34     -118.89    135.42 o 
 -12   5   8     1565.52     1555.03    136.92 o 
 -11   5   8      117.73      138.00    125.80 o 
 -10   5   8      396.00      324.46    123.12 o 
  -9   5   8     3636.95     3460.02    179.58 o 
  -8   5   8      287.37      242.24     64.78 o 
  -7   5   8      552.41      600.13     62.54 o 
  -6   5   8     1563.48     1531.89     85.40 o 
  -5   5   8    10033.38    10234.02    209.05 o 
  -4   5   8     4763.76     4577.95    132.11 o 
  -3   5   8     1424.62     1521.34     88.36 o 
  -2   5   8       93.70      126.28     29.45 o 
  -1   5   8       58.58      101.36     71.96 o 
   0   5   8    13204.27    13059.21    225.96 o 
   1   5   8     3848.87     3954.52     99.00 o 
   2   5   8     4215.54     4110.60    103.14 o 
   3   5   8    13559.02    13383.63    236.40 o 
   4   5   8      248.29      397.22     62.70 o 
   5   5   8     4807.75     4683.76    127.63 o 
   6   5   8      614.63      516.46     74.48 o 
   7   5   8     4177.70     4018.08    131.37 o 
   8   5   8     5117.28     5070.61    170.20 o 
   9   5   8     5515.87     5303.36    158.10 o 
  10   5   8     5107.51     5305.95    172.39 o 
  11   5   8     2672.55     2646.41    132.43 o 
  12   5   8     1722.18     2105.76    207.22 o 
  13   5   8       10.00       39.82    120.99 o 
  14   5   8        4.79      -96.25    127.65 o 
 -13   6   8      209.34      108.34    135.31 o 
 -12   6   8       38.42     -124.08    124.08 o 
 -11   6   8       12.78      -97.48     97.48 o 
 -10   6   8      680.83      584.52    100.66 o 
  -9   6   8        5.74      -65.81     65.81 o 
  -8   6   8     1335.75     1257.23    107.24 o 
  -7   6   8     9919.20     9127.48    213.22 o 
  -6   6   8      951.74      962.52     91.47 o 
  -5   6   8      389.87      417.38     81.39 o 
  -4   6   8       25.94      -32.15    123.12 o 
  -3   6   8       43.78       -5.39     97.28 o 
  -2   6   8     1702.68     1886.60    103.38 o 
  -1   6   8      955.93     1050.01     83.15 o 
   0   6   8       38.06       55.49     46.48 o 
   1   6   8     2031.33     2155.23    126.59 o 
   2   6   8      324.40      289.02     72.59 o 
   3   6   8     5152.99     5033.31    126.86 o 
   4   6   8       32.42      -11.57     62.44 o 
   5   6   8     7669.34     7260.02    151.72 o 
   6   6   8     9481.48     9292.15    221.22 o 
   7   6   8      945.92     1043.17    167.66 o 
   8   6   8     2266.63     2056.08    114.96 o 
   9   6   8     2740.54     2602.20    129.19 o 
  10   6   8     1638.50     1802.07    124.66 o 
  11   6   8      858.16      934.13    121.69 o 
  12   6   8     1526.15     1530.67    247.76 o 
  13   6   8      310.95       71.76    140.12 o 
 -12   7   8      369.83      437.46    140.31 o 
 -11   7   8      224.99       21.02    133.57 o 
 -10   7   8     1259.44     1300.71    133.99 o 
  -9   7   8     2020.27     2012.01    129.54 o 
  -8   7   8     4109.73     3704.22    157.94 o 
  -7   7   8       21.54      -92.45     92.45 o 
  -6   7   8      326.48      220.07    127.08 o 
  -5   7   8      154.92      131.61     85.46 o 
  -4   7   8       55.91      -82.79     82.79 o 
  -3   7   8      212.77      370.27    148.69 o 
  -2   7   8     1144.20     1420.48    259.52 o 
  -1   7   8     3708.67     3872.38    171.46 o 
   0   7   8     8838.23     8954.36    220.16 o 
   1   7   8      140.15       92.92    100.49 o 
   2   7   8       27.97       34.83     64.62 o 
   3   7   8      704.60      665.63     72.63 o 
   4   7   8     1103.46     1313.94    105.71 o 
   5   7   8        8.00       -8.07     74.27 o 
   6   7   8     8756.21     8466.13    333.88 o 
   7   7   8      159.50      185.52     99.64 o 
   8   7   8      970.67      817.76    109.33 o 
   9   7   8      854.11      666.55    117.21 o 
  10   7   8      695.39      718.46    126.92 o 
  11   7   8       57.43      137.03    130.37 o 
  12   7   8      132.21      216.46    140.44 o 
 -11   8   8       83.89      313.66    141.14 o 
 -10   8   8      435.98      517.26    127.35 o 
  -9   8   8       70.26      -77.83    111.34 o 
  -8   8   8     2542.56     2719.26    192.65 o 
  -7   8   8     3158.03     3236.37    171.81 o 
  -6   8   8      131.66       20.64     95.04 o 
  -5   8   8      261.09      331.69     94.62 o 
  -4   8   8     1052.20      935.82    102.06 o 
  -3   8   8       39.26      257.11     84.64 o 
  -2   8   8     7088.94     7116.41    309.35 o 
  -1   8   8    19432.34    18644.79    387.44 o 
   0   8   8     3756.31     3545.93    142.71 o 
   1   8   8        6.96       -4.71     81.06 o 
   2   8   8     2242.48     2291.14     89.57 o 
   3   8   8     2030.73     2246.09    116.32 o 
   4   8   8      383.39      464.37     84.40 o 
   5   8   8      265.25      395.66     83.99 o 
   6   8   8      923.16      973.97    154.37 o 
   7   8   8       45.34       59.32    108.28 o 
   8   8   8       97.01      111.95    117.65 o 
   9   8   8        4.40      118.78    126.50 o 
  10   8   8      290.96      408.01    135.58 o 
  -8   9   8      509.56      635.74    165.85 o 
  -7   9   8     3262.08     3731.53    258.38 o 
  -6   9   8     3942.49     4370.90    472.74 o 
  -5   9   8      309.25      212.28    190.77 o 
  -4   9   8        7.38      -92.84    119.99 o 
  -3   9   8     1756.04     1757.24    106.73 o 
  -2   9   8     4465.58     4261.35    141.11 o 
  -1   9   8      172.65      163.62     91.05 o 
   0   9   8      612.96      411.68     91.46 o 
   1   9   8       10.87        8.10     96.01 o 
   2   9   8        1.17      -20.58    104.51 o 
   3   9   8       20.11      132.92     83.08 o 
   4   9   8     3448.99     3588.03    131.93 o 
   5   9   8     1297.14     1275.49    106.47 o 
   6   9   8       31.39      -94.29    113.12 o 
   7   9   8      519.39      487.80    126.56 o 
   8   9   8      195.81      256.33    186.36 o 
  -5  10   8      216.15       59.19    156.65 o 
  -4  10   8       25.24     -103.06    153.16 o 
  -3  10   8      144.15      -42.38    149.85 o 
  -2  10   8       75.76      -43.10    126.50 o 
  -1  10   8       22.44      -96.39     96.39 o 
   0  10   8       69.14      -47.67    104.17 o 
   1  10   8      738.22      821.70    128.06 o 
   2  10   8      143.37      229.96    121.82 o 
   3  10   8      190.91      457.13    130.31 o 
   4  10   8      521.08      445.10    137.93 o 
   5  10   8       92.25      141.19    109.98 o 
 -16   1   9     2400.30     2479.67    167.54 o 
 -15   1   9      679.10      508.66    119.86 o 
 -14   1   9      998.44     1033.78    117.27 o 
 -13   1   9       38.91      -15.44     77.46 o 
 -12   1   9     1456.08     1595.29     94.48 o 
 -11   1   9     2326.26     2213.12     92.27 o 
 -10   1   9     5813.01     5608.74    130.56 o 
  -9   1   9    14994.09    14464.69    196.83 o 
  -8   1   9     1201.79     1446.23     90.06 o 
  -7   1   9      106.62      -11.74     52.59 o 
  -6   1   9       40.07       53.16     47.62 o 
  -5   1   9    42687.09    43261.14    531.46 o 
  -4   1   9    29521.62    29048.17    365.42 o 
  -3   1   9      376.35      363.97     42.37 o 
  -2   1   9     6818.71     7472.81    128.83 o 
  -1   1   9     1538.92     1584.52     50.52 o 
   0   1   9     9708.64     9763.62    142.49 o 
   1   1   9    18229.78    18001.41    225.52 o 
   2   1   9    20828.81    20780.62    256.35 o 
   3   1   9      793.28      776.31     34.04 o 
   4   1   9     4237.38     4490.11     80.58 o 
   5   1   9     7875.54     8458.33    147.78 o 
   6   1   9     8531.71     8549.17    156.09 o 
   7   1   9     6210.10     6420.41    128.02 o 
   8   1   9    47192.21    45844.15    606.55 o 
   9   1   9    14147.21    13725.14    209.60 o 
  10   1   9     2458.05     2549.31     86.50 o 
  11   1   9      118.47       70.79     66.66 o 
  12   1   9     1708.18     1878.69     93.99 o 
  13   1   9       58.97      207.94     81.83 o 
  14   1   9     6531.89     5976.08    194.83 o 
  15   1   9     2501.36     2351.96    155.81 o 
 -16   2   9     3538.44     3979.85    245.45 o 
 -15   2   9      348.75      426.84    128.94 o 
 -14   2   9      266.69      315.34    105.18 o 
 -13   2   9     1202.18     1211.55    114.25 o 
 -12   2   9       59.52      -75.36     89.01 o 
 -11   2   9     9742.15     9475.25    305.90 o 
 -10   2   9    14616.38    14416.36    217.64 o 
  -9   2   9    13101.28    12446.14    189.85 o 
  -8   2   9     1165.43     1216.49     67.10 o 
  -7   2   9      560.58      508.45     57.77 o 
  -6   2   9      310.34      354.85     52.22 o 
  -5   2   9    14337.44    14508.73    260.88 o 
  -4   2   9    78617.11    76391.11    911.66 o 
  -3   2   9    56566.34    56879.66    684.87 o 
  -2   2   9      322.02      465.75     42.88 o 
  -1   2   9    47032.12    45655.11    713.36 o 
   0   2   9    48846.48    49990.66    687.46 o 
   1   2   9     4515.62     4289.10     90.58 o 
   2   2   9    32748.49    32157.65    420.57 o 
   3   2   9    35798.77    35542.86    491.75 o 
   4   2   9      357.70      485.70     46.89 o 
   5   2   9      127.64      245.26     52.81 o 
   6   2   9      223.80      219.81     47.94 o 
   7   2   9     2957.58     2812.31     70.08 o 
   8   2   9      795.34      813.13     49.49 o 
   9   2   9      729.10      642.95     58.36 o 
  10   2   9      183.74      173.15     58.50 o 
  11   2   9      201.47      180.51     74.61 o 
  12   2   9      334.15      157.14     79.34 o 
  13   2   9     3385.73     3621.74    137.12 o 
  14   2   9     1042.32     1131.09    148.55 o 
  15   2   9      125.86      180.78    113.17 o 
 -15   3   9        4.28       58.70    134.95 o 
 -14   3   9       64.26      154.02    104.20 o 
 -13   3   9     5105.00     5203.99    165.12 o 
 -12   3   9        5.63       11.19     90.12 o 
 -11   3   9     6059.24     5679.27    147.23 o 
 -10   3   9      308.52      271.28     82.04 o 
  -9   3   9      146.43      115.16     70.04 o 
  -8   3   9      511.69      422.87     76.60 o 
  -7   3   9     1144.56     1360.66     72.04 o 
  -6   3   9     4935.32     5031.14    134.76 o 
  -5   3   9     2589.52     2598.69     78.43 o 
  -4   3   9    19223.38    18982.22    251.05 o 
  -3   3   9    44077.12    42890.17    541.81 o 
  -2   3   9      250.46      152.52     69.58 o 
  -1   3   9     1133.96     1222.06     61.65 o 
   0   3   9     4172.92     4196.78     92.31 o 
   1   3   9     1417.09     1450.18     57.14 o 
   2   3   9     3510.21     3599.42    123.85 o 
   3   3   9    10709.73    10479.88    166.64 o 
   4   3   9       41.99       79.76     49.85 o 
   5   3   9     1889.45     2007.56     71.63 o 
   6   3   9     4141.65     4084.61     99.81 o 
   7   3   9      170.11      206.98     48.23 o 
   8   3   9       12.22       12.59     50.29 o 
   9   3   9    11481.42    11049.35    200.50 o 
  10   3   9    11692.90    11290.97    207.44 o 
  11   3   9       12.02      -77.57     77.57 o 
  12   3   9      401.85      405.35    189.38 o 
  13   3   9      460.77      488.59    101.27 o 
  14   3   9       77.93       97.12    111.92 o 
  15   3   9      162.62      313.45    127.00 o 
 -15   4   9      293.28       70.48    141.58 o 
 -14   4   9      139.44      122.74    130.65 o 
 -13   4   9     2753.60     2896.26    211.85 o 
 -12   4   9     2219.03     2339.43    132.31 o 
 -11   4   9        8.09      -85.65     96.03 o 
 -10   4   9    10836.42    10569.03    273.20 o 
  -9   4   9      550.14      665.53    154.09 o 
  -8   4   9      508.37      523.06     84.60 o 
  -7   4   9    13583.74    13400.64    214.54 o 
  -6   4   9     9911.08     9645.46    169.36 o 
  -5   4   9     1410.25     1480.02     73.33 o 
  -4   4   9     8809.50     8604.69    143.23 o 
  -3   4   9     3974.72     4507.29    103.18 o 
  -2   4   9    18208.13    17757.28    322.39 o 
  -1   4   9     1082.61     1180.04     66.22 o 
   0   4   9     6650.08     7043.16    166.09 o 
   1   4   9       70.16      109.47     50.63 o 
   2   4   9     4098.72     3873.57    111.02 o 
   3   4   9     7725.40     7764.51    136.92 o 
   4   4   9     1619.34     1625.10     61.75 o 
   5   4   9     5004.14     4951.36    126.80 o 
   6   4   9     2831.85     2727.61     78.17 o 
   7   4   9    15460.38    15242.44    250.20 o 
   8   4   9     6451.85     6753.53    172.71 o 
   9   4   9     7957.50     8187.75    231.31 o 
  10   4   9     4750.31     4790.27    136.54 o 
  11   4   9       52.22      -70.85     79.90 o 
  12   4   9      298.56      197.86    136.62 o 
  13   4   9      108.15      227.50    118.50 o 
  14   4   9      457.78      239.88    134.26 o 
 -14   5   9        8.03      157.51    156.83 o 
 -13   5   9       39.40     -130.91    130.91 o 
 -12   5   9      296.13      258.86    134.20 o 
 -11   5   9       80.16      142.73    134.51 o 
 -10   5   9      386.68      482.44    112.35 o 
  -9   5   9      424.12      274.70     83.31 o 
  -8   5   9     9180.85     8938.49    182.89 o 
  -7   5   9     4241.91     4076.79    108.51 o 
  -6   5   9     3239.36     3134.51    121.71 o 
  -5   5   9     3254.65     3069.03     70.33 o 
  -4   5   9       32.69      -22.92     32.01 o 
  -3   5   9     6940.17     6565.95    114.35 o 
  -2   5   9     4522.83     4451.63    126.54 o 
  -1   5   9       41.14       75.08     42.77 o 
   0   5   9     2561.42     2719.38    136.20 o 
   1   5   9     6565.72     6199.56    131.87 o 
   2   5   9     2451.68     2454.71     86.19 o 
   3   5   9     3542.15     3388.70    104.10 o 
   4   5   9       78.93      101.23     61.42 o 
   5   5   9    29245.28    27798.96    595.97 o 
   6   5   9     1518.90     1489.81     89.93 o 
   7   5   9     7031.03     6833.02    172.55 o 
   8   5   9    12669.28    12187.29    254.64 o 
   9   5   9    10498.38     9953.28    222.18 o 
  10   5   9      332.96      624.85    134.49 o 
  11   5   9     1608.83     2083.75    204.20 o 
  12   5   9      118.40      366.71    123.31 o 
  13   5   9      930.64      947.49    140.91 o 
  14   5   9      322.76      284.13    142.77 o 
 -13   6   9        8.69      116.97    144.14 o 
 -12   6   9        0.03     -101.80    101.80 o 
 -11   6   9     1073.59     1089.91    105.81 o 
 -10   6   9     2073.45     2128.30    115.50 o 
  -9   6   9     6584.08     6321.41    148.74 o 
  -8   6   9     6278.08     5910.14    250.15 o 
  -7   6   9      178.01      102.28     97.49 o 
  -6   6   9     4782.08     4828.78    269.19 o 
  -5   6   9    15449.46    14936.85    327.85 o 
  -4   6   9      618.47      446.19     84.89 o 
  -3   6   9       17.34      -19.48     91.42 o 
  -2   6   9     6991.31     6751.99    188.36 o 
  -1   6   9      425.51      540.66     85.22 o 
   0   6   9      300.23      297.18     52.07 o 
   1   6   9     3031.08     3205.70    101.81 o 
   2   6   9     1278.83     1431.84     74.22 o 
   3   6   9     1074.26     1175.59     76.02 o 
   4   6   9     3336.12     3100.43    151.49 o 
   5   6   9     1224.47     1334.51     80.26 o 
   6   6   9      408.97      390.76     82.93 o 
   7   6   9     1265.24     1104.21    112.30 o 
   8   6   9     5641.88     5498.95    173.33 o 
   9   6   9      217.69      183.66    102.41 o 
  10   6   9      780.72      842.89    119.05 o 
  11   6   9     1318.58     1574.30    207.65 o 
  12   6   9      743.01     1021.99    138.99 o 
  13   6   9      578.37      561.86    187.19 o 
 -12   7   9     1241.26     1436.28    151.34 o 
 -11   7   9        4.46     -128.09    128.09 o 
 -10   7   9       63.75       86.67    121.83 o 
  -9   7   9     1267.00     1605.49    169.12 o 
  -8   7   9      490.75      296.29    128.92 o 
  -7   7   9      497.15      328.78    105.93 o 
  -6   7   9     1085.13      937.64    105.74 o 
  -5   7   9      269.96       17.90    104.55 o 
  -4   7   9     1384.19     1551.99    120.55 o 
  -3   7   9     3185.09     3361.84    142.07 o 
  -2   7   9    25866.19    25859.05    515.04 o 
  -1   7   9    16989.90    16931.66    358.49 o 
   0   7   9        3.35      196.46    124.27 o 
   1   7   9    14350.10    13920.60    248.94 o 
   2   7   9      229.82      100.38     67.27 o 
   3   7   9      233.56      294.76     97.01 o 
   4   7   9     5280.44     5410.71    139.39 o 
   5   7   9     1740.78     1804.78     92.37 o 
   6   7   9      898.58     1062.64     97.92 o 
   7   7   9     2176.65     2171.51    119.15 o 
   8   7   9      411.14      714.54    109.58 o 
   9   7   9      224.52      416.59    114.59 o 
  10   7   9       55.85      226.90    121.43 o 
  11   7   9     3173.69     3154.66    164.31 o 
 -10   8   9        4.08      -44.55    126.11 o 
  -9   8   9      221.79      307.05    121.21 o 
  -8   8   9     1014.32     1397.84    128.54 o 
  -7   8   9     3874.62     4127.86    159.64 o 
  -6   8   9      981.68     1286.95    155.51 o 
  -5   8   9      279.83      369.45    115.55 o 
  -4   8   9     2033.90     2166.82    126.35 o 
  -3   8   9     3005.24     3206.04    180.84 o 
  -2   8   9     2519.99     2929.89    203.27 o 
  -1   8   9    12849.12    12423.40    286.25 o 
   0   8   9     5292.15     5391.33    309.02 o 
   1   8   9       61.30       64.22     99.19 o 
   2   8   9     1677.69     1806.02    141.79 o 
   3   8   9      917.48     1021.19    157.20 o 
   4   8   9      156.40      139.01     91.73 o 
   5   8   9      198.84      230.33     83.56 o 
   6   8   9      601.35      655.48    106.48 o 
   7   8   9     1216.01     1316.63    119.97 o 
   8   8   9      528.95      679.43    121.38 o 
   9   8   9        5.45     -125.78    125.78 o 
  10   8   9      545.46      555.17    141.61 o 
  -8   9   9     2172.21     2593.15    150.50 o 
  -7   9   9        7.62       82.63    119.23 o 
  -6   9   9       15.16       23.86    123.96 o 
  -5   9   9      590.00      645.36    108.01 o 
  -4   9   9     2390.37     2597.81    196.76 o 
  -3   9   9     1535.89     1742.45    179.29 o 
  -2   9   9      192.99       83.08    172.08 o 
  -1   9   9      258.03      236.10    100.24 o 
   0   9   9     1081.18     1034.61    125.02 o 
   1   9   9      249.14      260.85     99.38 o 
   2   9   9      137.76      169.42    108.46 o 
   3   9   9      301.98      179.71     88.37 o 
   4   9   9        4.34      -23.57     93.38 o 
   5   9   9      177.51      212.85     98.95 o 
   6   9   9      596.52      773.93    125.04 o 
   7   9   9     1659.57     1703.68    138.96 o 
   8   9   9        8.81     -137.06    137.06 o 
  -5  10   9      108.69     -113.86    155.71 o 
  -4  10   9      407.09      402.86    158.69 o 
  -3  10   9      140.05      130.55    124.95 o 
  -2  10   9      268.51      212.34     95.53 o 
  -1  10   9      134.77      -25.04     99.39 o 
   0  10   9       13.62        8.16    110.74 o 
   1  10   9       92.06      160.70    116.97 o 
   2  10   9      136.93      169.75    145.45 o 
   3  10   9      164.10      147.61    127.48 o 
   4  10   9     1644.18     1747.26    157.54 o 
 -16   0  10     3933.89     3877.58    379.18 o 
 -15   0  10       10.36       90.10    159.44 o 
 -14   0  10     3072.89     3366.47    226.67 o 
 -13   0  10     2509.98     2558.77    171.79 o 
 -12   0  10      503.74      235.80    126.40 o 
 -11   0  10      372.94      180.20    105.97 o 
 -10   0  10    18689.04    18134.38    320.05 o 
  -9   0  10    13329.62    13580.30    253.27 o 
  -8   0  10      781.72      762.93    135.52 o 
  -7   0  10     4793.65     4814.33    132.32 o 
  -6   0  10    16723.67    17698.60    300.00 o 
  -5   0  10      218.19      203.96     62.40 o 
  -4   0  10       94.17      -21.13     55.61 o 
  -3   0  10     2622.59     2635.90     88.31 o 
  -2   0  10    11145.56    11570.71    203.89 o 
  -1   0  10       35.99       85.32     49.10 o 
   0   0  10    33604.04    34630.78   1013.67 o 
   1   0  10    34349.78    31558.93    504.53 o 
   2   0  10     3035.78     3219.69     91.73 o 
   3   0  10    56190.35    57847.47    891.87 o 
   4   0  10    54730.11    53061.25    962.18 o 
   5   0  10     5086.24     5754.63    250.53 o 
   6   0  10    19266.16    19353.61    426.39 o 
   7   0  10   106632.59   103599.20   2105.72 o 
   8   0  10    53703.15    52032.48   1083.22 o 
   9   0  10     9919.53    10147.83    264.11 o 
  10   0  10     4169.01     3856.04    278.49 o 
  11   0  10     3433.79     3252.07    132.52 o 
  12   0  10      544.38      544.11    109.69 o 
  13   0  10      629.95      903.21    150.58 o 
  14   0  10     7010.63     7009.15    260.73 o 
  15   0  10      882.89      818.74    167.40 o 
 -16   1  10      388.86      509.16    148.50 o 
 -15   1  10       42.77      211.00    115.32 o 
 -14   1  10      185.37      186.51    112.23 o 
 -13   1  10     1444.09     1332.73    102.26 o 
 -12   1  10     2717.38     2683.76    102.77 o 
 -11   1  10     9423.74     9109.31    168.71 o 
 -10   1  10     7070.58     6671.44    218.63 o 
  -9   1  10     5619.38     5444.48    153.59 o 
  -8   1  10     1901.93     1906.86     71.23 o 
  -7   1  10     8367.15     8382.20    142.34 o 
  -6   1  10    32774.02    32913.11    417.88 o 
  -5   1  10    20783.70    20552.03    276.59 o 
  -4   1  10     1293.34     1396.93     60.11 o 
  -3   1  10    43901.93    44055.91    539.48 o 
  -2   1  10      350.51      457.10     42.60 o 
  -1   1  10     3003.10     2854.54     71.68 o 
   0   1  10    29619.21    30545.66    445.80 o 
   1   1  10     2215.10     2268.11     79.22 o 
   2   1  10    14837.94    15497.90    176.77 o 
   3   1  10    19962.61    19541.56    242.68 o 
   4   1  10      422.31      461.36     35.96 o 
   5   1  10       30.08      210.73     67.22 o 
   6   1  10     2991.59     2856.43     85.01 o 
   7   1  10    38165.84    37269.32    555.70 o 
   8   1  10    14797.00    14281.70    240.56 o 
   9   1  10     8433.08     8222.23    147.61 o 
  10   1  10      644.08      708.65     67.34 o 
  11   1  10        1.76      -53.19     79.07 o 
  12   1  10      236.11      242.10     76.28 o 
  13   1  10     1069.39     1305.68     97.99 o 
  14   1  10      115.65      190.93    104.12 o 
  15   1  10       78.34      127.49    131.78 o 
 -16   2  10     1402.74     1710.47    163.22 o 
 -15   2  10       10.40     -101.28    122.19 o 
 -14   2  10     4583.26     4577.23    155.07 o 
 -13   2  10      143.33       73.81     99.71 o 
 -12   2  10     1422.40     1477.24    106.58 o 
 -11   2  10      471.93      369.82     99.99 o 
 -10   2  10     9932.52     9748.05    170.08 o 
  -9   2  10     1172.63     1108.43     93.95 o 
  -8   2  10       46.95      139.45     76.71 o 
  -7   2  10      471.69      539.77     82.54 o 
  -6   2  10      393.58      403.38     56.31 o 
  -5   2  10    84617.48    83325.81    996.64 o 
  -4   2  10     4426.04     4587.01     89.46 o 
  -3   2  10    27944.67    28845.48    364.23 o 
  -2   2  10    21909.13    21916.74    294.56 o 
  -1   2  10     3723.86     3745.94    111.74 o 
   0   2  10    16564.12    17182.70    216.00 o 
   1   2  10     9638.73     9714.34    161.51 o 
   2   2  10     7061.79     6635.07    174.10 o 
   3   2  10    35272.38    36048.70    472.07 o 
   4   2  10    16872.75    17486.80    289.68 o 
   5   2  10     1303.90     1325.15     59.40 o 
   6   2  10    18238.92    18041.90    284.75 o 
   7   2  10      168.11      365.70     61.31 o 
   8   2  10      191.65      162.64     47.63 o 
   9   2  10     1702.85     1715.51     69.90 o 
  10   2  10     3487.31     3271.89    110.77 o 
  11   2  10       90.81        5.32     78.50 o 
  12   2  10      952.72      866.40     86.81 o 
  13   2  10     2268.92     2455.54    125.08 o 
  14   2  10     1784.80     2137.52    131.83 o 
  15   2  10     1303.95     1684.18    138.21 o 
 -15   3  10     3582.73     3538.82    208.16 o 
 -14   3  10     2153.80     2603.40    151.47 o 
 -13   3  10       57.07      108.09    101.92 o 
 -12   3  10     9139.10     9213.07    196.08 o 
 -11   3  10     9213.68     9364.51    191.76 o 
 -10   3  10     9031.67     8688.60    177.75 o 
  -9   3  10     5021.04     4964.20    131.04 o 
  -8   3  10     1467.80     1577.51     86.15 o 
  -7   3  10      777.87      829.39     64.36 o 
  -6   3  10       62.20       11.65     54.62 o 
  -5   3  10    55847.68    56308.33    684.18 o 
  -4   3  10    34801.82    33902.94    424.07 o 
  -3   3  10    10949.00    10776.37    153.70 o 
  -2   3  10    43539.40    43398.61    607.15 o 
  -1   3  10    39770.21    40904.23    572.14 o 
   0   3  10    11996.92    11756.76    189.04 o 
   1   3  10    17337.91    17226.29    258.80 o 
   2   3  10    16621.43    16173.42    243.72 o 
   3   3  10      506.88      610.39     51.68 o 
   4   3  10     4664.35     4526.60     95.35 o 
   5   3  10     2711.47     2677.88     81.44 o 
   6   3  10    20142.74    19794.18    310.98 o 
   7   3  10      250.19      306.32     51.97 o 
   8   3  10     3498.15     3411.30     91.18 o 
   9   3  10      190.41      139.02     59.09 o 
  10   3  10      725.44      787.17     80.66 o 
  11   3  10      335.76      268.20     95.72 o 
  12   3  10     2333.85     2482.06    135.63 o 
  13   3  10      115.23      180.46    155.51 o 
  14   3  10      158.41      246.37    112.81 o 
  15   3  10     2801.03     3093.65    207.87 o 
 -15   4  10     1153.49     1257.74    268.18 o 
 -14   4  10      427.64      300.65    135.14 o 
 -13   4  10      250.95       78.53    123.53 o 
 -12   4  10     3807.60     3765.84    154.60 o 
 -11   4  10    15398.44    15179.61    290.14 o 
 -10   4  10     2584.39     2545.92    126.27 o 
  -9   4  10     1042.90     1156.62    105.90 o 
  -8   4  10     8962.76     9304.73    200.61 o 
  -7   4  10     1128.38     1246.19     81.79 o 
  -6   4  10        5.73      -61.09     61.09 o 
  -5   4  10    11654.16    11495.28    182.03 o 
  -4   4  10    12924.48    12304.31    188.12 o 
  -3   4  10      519.44      600.88     58.96 o 
  -2   4  10    25445.56    25491.15    450.76 o 
  -1   4  10    14513.56    14279.76    224.97 o 
   0   4  10     2864.76     2736.72    123.32 o 
   1   4  10     2360.43     2426.05     76.71 o 
   2   4  10     9200.04     9547.86    216.94 o 
   3   4  10      313.34      268.14     63.87 o 
   4   4  10     1663.03     1788.96     68.05 o 
   5   4  10     6520.81     6269.79    149.89 o 
   6   4  10       41.26       92.96     57.20 o 
   7   4  10     2447.68     2625.24     92.06 o 
   8   4  10     3906.37     3823.02    114.10 o 
   9   4  10    15360.71    15165.09    260.17 o 
  10   4  10      372.85      389.99    155.49 o 
  11   4  10      222.68      179.34    102.47 o 
  12   4  10      818.46      954.51    159.74 o 
  13   4  10     3480.95     3135.65    181.74 o 
  14   4  10       38.07      199.17    137.66 o 
 -14   5  10        4.39     -208.40    208.40 o 
 -13   5  10      347.77       60.18    148.00 o 
 -12   5  10     1479.29     1405.45    148.77 o 
 -11   5  10      899.34     1027.50    134.08 o 
 -10   5  10      286.21      165.94    118.64 o 
  -9   5  10     1506.77     1596.39    101.21 o 
  -8   5  10     5868.57     5763.02    147.50 o 
  -7   5  10      727.71      946.37     73.22 o 
  -6   5  10     4271.92     4231.45    134.73 o 
  -5   5  10      315.60      305.71     60.28 o 
  -4   5  10      225.42      190.78     39.19 o 
  -3   5  10    17509.97    17445.50    363.13 o 
  -2   5  10     1569.44     1586.50     73.73 o 
  -1   5  10      625.49      719.03    102.68 o 
   0   5  10      390.61      460.01     79.84 o 
   1   5  10     2153.42     2347.19     78.50 o 
   2   5  10     1213.37     1330.68    135.73 o 
   3   5  10        5.05       82.72     59.71 o 
   4   5  10    20480.41    18740.77    320.87 o 
   5   5  10    17514.51    17097.69    388.77 o 
   6   5  10    27239.22    26592.14    469.63 o 
   7   5  10      460.29      565.09     89.06 o 
   8   5  10     4852.41     4805.38    154.30 o 
   9   5  10     2860.04     2650.94    134.51 o 
  10   5  10      153.29       98.27    101.60 o 
  11   5  10      193.12      286.44    112.01 o 
  12   5  10      413.03      474.68    118.23 o 
  13   5  10     2049.33     2289.46    203.10 o 
 -13   6  10     1292.15     1308.02    142.10 o 
 -12   6  10      209.02       13.69    135.50 o 
 -11   6  10      240.37      182.20    102.67 o 
 -10   6  10      189.26       36.31     91.26 o 
  -9   6  10      244.82       27.33     76.85 o 
  -8   6  10       21.83     -102.37    102.37 o 
  -7   6  10     1942.57     1601.54    117.16 o 
  -6   6  10     3633.54     3685.67    189.80 o 
  -5   6  10      611.36      717.95     98.87 o 
  -4   6  10       98.46       -7.12     98.85 o 
  -3   6  10      845.08      799.13    110.84 o 
  -2   6  10     2149.12     2380.94    123.75 o 
  -1   6  10      791.66      805.41     65.86 o 
   0   6  10     1199.76     1165.22     65.93 o 
   1   6  10     5995.06     5706.90    131.61 o 
   2   6  10       29.97       36.68     69.99 o 
   3   6  10     3353.28     3338.50    111.46 o 
   4   6  10    21431.10    21015.49    358.86 o 
   5   6  10     2335.11     2456.28    101.28 o 
   6   6  10     3291.51     3306.98    128.48 o 
   7   6  10     6465.63     5926.01    293.72 o 
   8   6  10     1267.12     1349.04    168.77 o 
   9   6  10      503.94      563.22    108.12 o 
  10   6  10     2956.11     2829.02    142.12 o 
  11   6  10     4328.89     4623.46    191.07 o 
  12   6  10       66.81      -52.35    127.74 o 
 -12   7  10       73.43       73.29    147.71 o 
 -11   7  10      422.81      276.97    137.92 o 
 -10   7  10      600.90      439.94    132.29 o 
  -9   7  10      921.09      770.83    127.92 o 
  -8   7  10      364.77      200.52    133.60 o 
  -7   7  10        7.95      -69.96    106.42 o 
  -6   7  10     5886.73     5580.93    176.97 o 
  -5   7  10     1781.72     1801.07    116.06 o 
  -4   7  10       31.79       -2.24    114.90 o 
  -3   7  10     1533.61     1706.47    125.33 o 
  -2   7  10     3327.62     3403.40    263.48 o 
  -1   7  10     3917.95     4040.06    153.13 o 
   0   7  10     4632.98     4603.92    139.44 o 
   1   7  10     3661.00     3556.57    172.29 o 
   2   7  10       68.13       31.93     68.02 o 
   3   7  10       85.73        9.97     74.68 o 
   4   7  10      566.64      566.69     79.33 o 
   5   7  10       49.65       52.12     77.22 o 
   6   7  10      479.65      730.92    187.28 o 
   7   7  10     4486.91     4326.65    296.11 o 
   8   7  10      126.68       35.49    151.00 o 
   9   7  10      141.37       98.65    109.21 o 
  10   7  10      710.25      743.52    129.90 o 
  11   7  10       10.86     -103.61    127.46 o 
 -10   8  10      140.28      155.60    135.28 o 
  -9   8  10      456.00      402.65    132.72 o 
  -8   8  10      151.11      207.96    124.86 o 
  -7   8  10     2248.79     2347.68    140.90 o 
  -6   8  10     2192.69     2368.01    222.29 o 
  -5   8  10      101.89       60.15    120.63 o 
  -4   8  10     1073.40     1252.46    120.41 o 
  -3   8  10     4408.41     4501.25    174.81 o 
  -2   8  10     1557.95     2042.25    262.90 o 
  -1   8  10      390.92      557.23    176.36 o 
   0   8  10     3729.32     3932.69    157.97 o 
   1   8  10      665.57      580.15     71.33 o 
   2   8  10     1213.85     1283.56     85.38 o 
   3   8  10       13.50      -80.64     81.45 o 
   4   8  10       96.61       81.41    130.24 o 
   5   8  10       65.19      -22.17     86.05 o 
   6   8  10       11.54      117.00    103.93 o 
   7   8  10      277.48      241.99    110.73 o 
   8   8  10      903.06      915.63    129.11 o 
   9   8  10      241.29      272.52    132.22 o 
  -8   9  10     4225.47     5008.67    274.25 o 
  -7   9  10     2739.09     3527.04    207.20 o 
  -6   9  10        8.15       63.72    132.70 o 
  -5   9  10      455.52      368.09    117.09 o 
  -4   9  10       35.14       82.02    124.25 o 
  -3   9  10      505.30      737.14    133.09 o 
  -2   9  10      547.90      707.37    257.09 o 
  -1   9  10     2530.51     2457.07    312.44 o 
   0   9  10      125.20      175.68    173.12 o 
   1   9  10      104.15       60.74    116.12 o 
   2   9  10       38.49      -40.24    144.62 o 
   3   9  10       49.31       15.90     86.79 o 
   4   9  10       13.14       27.82     93.76 o 
   5   9  10     3400.33     3464.40    131.01 o 
   6   9  10     2242.61     2509.56    139.80 o 
   7   9  10      203.81      101.00    126.98 o 
  -4  10  10       35.09     -217.54    217.54 o 
  -3  10  10        1.72      -95.04     95.04 o 
  -2  10  10       21.81      -72.71     99.81 o 
  -1  10  10      736.46      524.61    106.98 o 
   0  10  10       35.25       27.64    110.63 o 
   1  10  10      339.27      314.49    124.42 o 
   2  10  10      584.83      616.02    132.55 o 
   3  10  10       79.72      141.38    129.56 o 
 -16   1  11      916.64     1176.10    204.85 o 
 -15   1  11      672.86      455.28    128.08 o 
 -14   1  11       83.23      -22.71    135.67 o 
 -13   1  11      772.22      644.39    112.99 o 
 -12   1  11      638.27      588.82     87.07 o 
 -11   1  11     4726.28     4917.73    136.18 o 
 -10   1  11    12771.31    12688.79    204.74 o 
  -9   1  11     1200.89     1250.74     71.29 o 
  -8   1  11       45.45      -42.76     56.90 o 
  -7   1  11     1111.79     1204.87     66.13 o 
  -6   1  11    20798.01    21194.12    369.36 o 
  -5   1  11     1551.65     1497.46     67.61 o 
  -4   1  11    20197.10    19959.98    246.87 o 
  -3   1  11    25544.33    24799.48    351.76 o 
  -2   1  11     2761.83     2888.58     76.01 o 
  -1   1  11      167.41      126.65     40.33 o 
   0   1  11     1424.32     1645.96     71.87 o 
   1   1  11     1552.83     1652.64     49.71 o 
   2   1  11    52375.48    51201.37    529.46 o 
   3   1  11    34274.83    33985.89    410.01 o 
   4   1  11     7805.50     8061.19    115.68 o 
   5   1  11      761.83     1045.61     46.25 o 
   6   1  11     1810.14     1685.21     68.17 o 
   7   1  11    17946.31    18119.78    290.76 o 
   8   1  11       14.36      120.92     61.75 o 
   9   1  11    15900.41    15111.29    230.75 o 
  10   1  11     2153.03     1880.67     84.33 o 
  11   1  11        8.93       13.49     77.86 o 
  12   1  11      849.68     1021.83     88.43 o 
  13   1  11     1714.33     1784.89    107.50 o 
  14   1  11        2.36      110.09    105.94 o 
  15   1  11     3548.91     3729.71    180.63 o 
 -16   2  11     3671.08     4372.74    201.93 o 
 -15   2  11     6423.47     6210.59    207.68 o 
 -14   2  11     1377.08     1644.05    128.50 o 
 -13   2  11      271.97      169.31    100.54 o 
 -12   2  11     2174.12     2119.09    116.13 o 
 -11   2  11     2481.63     2440.25    169.43 o 
 -10   2  11     2198.75     2190.90    127.20 o 
  -9   2  11     3233.16     3136.36    102.35 o 
  -8   2  11      710.44      634.43     69.71 o 
  -7   2  11     2421.43     2398.40    115.72 o 
  -6   2  11    20346.50    20431.48    277.33 o 
  -5   2  11     7689.96     7916.20    135.50 o 
  -4   2  11      255.27      236.34     53.82 o 
  -3   2  11    70500.98    70187.24    925.38 o 
  -2   2  11    14692.03    13950.35    205.27 o 
  -1   2  11     3098.36     3149.92     75.57 o 
   0   2  11     9176.35     9303.73    144.76 o 
   1   2  11    17731.85    18135.02    247.81 o 
   2   2  11     6764.49     6843.71    179.12 o 
   3   2  11      120.61      179.47     35.47 o 
   4   2  11    13242.10    13770.90    211.59 o 
   5   2  11    18519.46    18894.41    251.19 o 
   6   2  11     1116.75     1316.17     85.30 o 
   7   2  11     2856.57     3136.69     85.62 o 
   8   2  11      289.51      401.01     50.93 o 
   9   2  11     2673.70     2615.29     84.31 o 
  10   2  11       66.97      -11.03     76.34 o 
  11   2  11      288.19      184.33    106.99 o 
  12   2  11      588.35      485.77     94.16 o 
  13   2  11        3.20       43.31    106.45 o 
  14   2  11     3501.05     3854.43    154.58 o 
  15   2  11     2097.32     2073.90    141.32 o 
 -15   3  11      105.10      -19.32    119.37 o 
 -14   3  11      127.45       68.14    114.10 o 
 -13   3  11     1035.34     1182.00    167.21 o 
 -12   3  11    10433.53    10243.42    394.49 o 
 -11   3  11      958.16      884.35    104.17 o 
 -10   3  11      111.81      -17.27     90.44 o 
  -9   3  11     3925.70     3967.37    135.76 o 
  -8   3  11     5850.23     5848.11    143.11 o 
  -7   3  11        4.24       21.09     63.50 o 
  -6   3  11      105.17       88.70     58.39 o 
  -5   3  11       56.45       70.76     55.85 o 
  -4   3  11     3620.21     3657.70     91.60 o 
  -3   3  11    23058.51    22573.32    307.18 o 
  -2   3  11    24302.54    24265.19    360.19 o 
  -1   3  11      961.17     1193.62     79.93 o 
   0   3  11     4785.69     4377.58    103.57 o 
   1   3  11    13902.68    13121.06    210.66 o 
   2   3  11     6032.14     6067.77    120.88 o 
   3   3  11        1.74       31.92     47.74 o 
   4   3  11    19367.09    19375.28    324.23 o 
   5   3  11       67.12      135.33     50.72 o 
   6   3  11       99.39      164.42     53.68 o 
   7   3  11      502.24      537.97     64.36 o 
   8   3  11     1123.81     1202.32     72.90 o 
   9   3  11      115.84      161.34     61.39 o 
  10   3  11      776.29      697.92     81.90 o 
  11   3  11     2321.85     2330.15    130.83 o 
  12   3  11      935.37     1081.24    178.61 o 
  13   3  11      221.03      307.40    105.96 o 
  14   3  11      861.09     1022.15    137.33 o 
 -15   4  11      441.35      411.23    152.77 o 
 -14   4  11       33.19      148.39    156.41 o 
 -13   4  11        3.15     -122.18    122.18 o 
 -12   4  11     5240.73     4825.60    275.55 o 
 -11   4  11     5396.49     4895.02    233.69 o 
 -10   4  11       30.50      -69.42    102.76 o 
  -9   4  11    12878.46    12832.74    498.82 o 
  -8   4  11        9.05      142.00     75.57 o 
  -7   4  11      689.28      575.53     74.02 o 
  -6   4  11     5773.56     5780.02    138.71 o 
  -5   4  11     1417.63     1500.20     92.16 o 
  -4   4  11     4795.75     4535.79    137.48 o 
  -3   4  11     7920.20     8067.62    154.34 o 
  -2   4  11     1365.06     1339.16    100.76 o 
  -1   4  11     3653.03     3394.67     93.50 o 
   0   4  11     5238.92     5266.11    115.12 o 
   1   4  11     8571.97     8748.83    156.20 o 
   2   4  11     6461.60     6586.08    129.78 o 
   3   4  11     4917.04     4826.56    109.95 o 
   4   4  11     8727.45     8459.22    153.26 o 
   5   4  11     9531.75     9495.58    203.02 o 
   6   4  11       22.78      123.07     61.48 o 
   7   4  11     6051.55     5737.03    132.27 o 
   8   4  11     5001.97     5186.80    131.50 o 
   9   4  11       54.35       40.25    117.17 o 
  10   4  11     3273.26     3098.65    133.75 o 
  11   4  11      354.15      398.28    104.04 o 
  12   4  11     1377.14     1354.33    170.86 o 
  13   4  11      587.43      937.87    172.86 o 
  14   4  11       40.03      419.10    139.98 o 
 -14   5  11       35.95      -27.88    164.44 o 
 -13   5  11        4.25     -144.59    144.59 o 
 -12   5  11      114.75     -133.38    133.38 o 
 -11   5  11     1437.01     1392.51    115.22 o 
 -10   5  11     1605.15     1663.09    114.33 o 
  -9   5  11     1923.29     1864.19    109.00 o 
  -8   5  11       60.74      -18.09     82.44 o 
  -7   5  11     5908.98     5889.16    146.75 o 
  -6   5  11     1069.49     1023.96     77.22 o 
  -5   5  11        4.50      -68.23     76.09 o 
  -4   5  11       27.75      -17.93     84.28 o 
  -3   5  11     1108.26     1277.70     69.99 o 
  -2   5  11     7152.34     7278.47    157.09 o 
  -1   5  11       29.03      -62.88     62.88 o 
   0   5  11     2631.38     2678.81     84.18 o 
   1   5  11     1005.40     1041.37     63.71 o 
   2   5  11     1181.10     1164.66     66.25 o 
   3   5  11    47672.50    45556.06    721.61 o 
   4   5  11    19246.64    18459.79    321.02 o 
   5   5  11     2836.67     2880.20    282.14 o 
   6   5  11    31909.68    30650.29    661.95 o 
   7   5  11     2031.61     2281.35    108.52 o 
   8   5  11     3081.15     2951.45    124.49 o 
   9   5  11     2211.21     2218.58    121.26 o 
  10   5  11     3357.48     3350.76    144.50 o 
  11   5  11      251.86      341.37    128.69 o 
  12   5  11      251.21      451.25    119.28 o 
  13   5  11      484.96      707.98    173.37 o 
 -13   6  11      513.00      451.18    137.47 o 
 -12   6  11      179.92       70.64    109.28 o 
 -11   6  11      200.33      233.31    101.92 o 
 -10   6  11     1009.98      873.91    102.73 o 
  -9   6  11      246.54       34.48     84.75 o 
  -8   6  11        5.70      -95.74     95.74 o 
  -7   6  11     4949.41     4834.95    233.51 o 
  -6   6  11     2669.52     2691.92    191.43 o 
  -5   6  11     3292.31     3468.45    312.39 o 
  -4   6  11    20891.53    20436.25    433.17 o 
  -3   6  11      164.84      153.34    108.08 o 
  -2   6  11      861.39      843.02     59.07 o 
  -1   6  11     3550.31     3752.29    107.28 o 
   0   6  11       97.58       90.19     87.49 o 
   1   6  11        7.28       52.85     61.75 o 
   2   6  11      104.63       99.97     88.20 o 
   3   6  11     3941.27     3881.89    124.35 o 
   4   6  11     2247.31     2337.23    191.43 o 
   5   6  11       89.92      191.11     86.85 o 
   6   6  11    11759.31    11504.07    246.74 o 
   7   6  11      327.76      424.62     94.19 o 
   8   6  11       33.48      180.77    101.36 o 
   9   6  11      642.31      606.77    115.43 o 
  10   6  11      873.43      780.84    124.95 o 
  11   6  11      202.79      182.87    191.53 o 
  12   6  11      108.15      241.10    133.31 o 
 -12   7  11       73.49      -73.45    150.52 o 
 -11   7  11       10.49      -96.42    135.24 o 
 -10   7  11       79.29      -14.79    133.46 o 
  -9   7  11       33.49     -110.78    123.39 o 
  -8   7  11     2115.56     1977.95    142.37 o 
  -7   7  11     2107.96     2145.40    162.32 o 
  -6   7  11     8613.52     8136.42    214.19 o 
  -5   7  11      437.43      399.47    127.58 o 
  -4   7  11     1900.72     2069.12    142.21 o 
  -3   7  11    10815.57    10454.85    268.48 o 
  -2   7  11      610.99      773.00    112.57 o 
  -1   7  11    23086.86    22773.19    470.62 o 
   0   7  11     9761.44     9586.79    191.63 o 
   1   7  11     2757.02     2733.26    117.95 o 
   2   7  11      253.48      141.56     73.41 o 
   3   7  11     2337.05     2478.56    162.16 o 
   4   7  11      506.95      494.46     88.25 o 
   5   7  11      605.41      571.43     88.17 o 
   6   7  11       79.67      225.84     98.53 o 
   7   7  11       62.22       22.06     96.24 o 
   8   7  11      527.05      554.44    114.55 o 
   9   7  11      314.51      339.52    120.62 o 
  10   7  11      432.02      420.29    129.36 o 
  11   7  11       74.33       97.70    137.21 o 
 -10   8  11      421.24      509.71    145.20 o 
  -9   8  11       44.85       57.98    135.10 o 
  -8   8  11     2913.56     3099.48    190.19 o 
  -7   8  11       52.49      180.95    122.42 o 
  -6   8  11     1335.76     1637.28    163.08 o 
  -5   8  11     1170.75     1196.39    140.90 o 
  -4   8  11      899.97      879.80    128.90 o 
  -3   8  11     2157.32     2506.25    185.17 o 
  -2   8  11     4282.90     4437.29    171.23 o 
  -1   8  11     2833.13     3148.92    153.23 o 
   0   8  11     4310.99     4294.71    169.29 o 
   1   8  11       10.64      110.99     99.23 o 
   2   8  11     1006.29     1093.57     85.68 o 
   3   8  11       47.13     -161.42    161.42 o 
   4   8  11       22.49       15.54     84.73 o 
   5   8  11      274.31      262.99     93.07 o 
   6   8  11      377.00      427.10    136.42 o 
   7   8  11       13.85       81.97    111.79 o 
   8   8  11      284.20      502.01    120.72 o 
   9   8  11     1793.10     1764.51    142.29 o 
  -7   9  11      398.91      404.70    153.27 o 
  -6   9  11     1738.41     2151.57    165.13 o 
  -5   9  11      803.11      656.98    130.63 o 
  -4   9  11      163.19      241.01    154.75 o 
  -3   9  11     1928.00     2239.22    206.66 o 
  -2   9  11      898.33      975.17    122.13 o 
  -1   9  11      111.77      153.64    108.54 o 
   0   9  11       67.11      182.87    113.64 o 
   1   9  11      179.76      307.75    106.37 o 
   2   9  11      397.75      241.23    114.71 o 
   3   9  11      110.89      -30.54     95.74 o 
   4   9  11      413.93      501.55     97.51 o 
   5   9  11      663.43      621.08    108.16 o 
   6   9  11      358.07      385.83    122.55 o 
   7   9  11      121.59      154.50    130.61 o 
  -3  10  11      510.31      365.13    115.14 o 
  -2  10  11      284.64      280.90    105.34 o 
  -1  10  11        5.21        4.84    109.24 o 
   0  10  11       16.13        5.02    107.82 o 
   1  10  11      885.92      751.07    129.27 o 
   2  10  11      624.43      377.69    202.47 o 
   3  10  11       78.15       65.02    137.40 o 
 -16   0  12        8.99      -90.37    209.19 o 
 -15   0  12      783.31      780.99    243.40 o 
 -14   0  12      816.72      740.56    158.81 o 
 -13   0  12     1427.62     1436.44    162.27 o 
 -12   0  12      257.79      169.66    143.84 o 
 -11   0  12    10827.28    10497.45    269.36 o 
 -10   0  12     2549.74     2445.60    123.46 o 
  -9   0  12     5164.19     4943.81    171.74 o 
  -8   0  12     6378.41     6250.17    165.06 o 
  -7   0  12     2920.95     2992.07    128.62 o 
  -6   0  12     8051.92     8371.81    182.52 o 
  -5   0  12    21765.22    21247.09    352.60 o 
  -4   0  12      303.61      267.49     65.27 o 
  -3   0  12      631.30      634.10     66.24 o 
  -2   0  12     4134.81     4718.81    123.16 o 
  -1   0  12       73.28       76.40     55.54 o 
   0   0  12      274.69      621.87     71.44 o 
   1   0  12    26572.71    23861.35    865.46 o 
   2   0  12   389963.97   361666.53   5467.60 o 
   3   0  12    30047.10    30854.75    494.83 o 
   4   0  12     4958.91     4547.43    107.15 o 
   5   0  12    81888.61    80873.52   1653.92 o 
   6   0  12    19894.61    20333.68    452.61 o 
   7   0  12     1221.04     1291.36     99.76 o 
   8   0  12    29531.56    28595.32    754.15 o 
   9   0  12    18126.01    17591.32    412.69 o 
  10   0  12     1519.12     1745.47    136.81 o 
  11   0  12     2107.30     2258.45    123.95 o 
  12   0  12      192.05      187.91    107.99 o 
  13   0  12       34.61      154.12    139.66 o 
  14   0  12      288.07      383.03    155.05 o 
  15   0  12     3974.45     4372.16    511.48 o 
 -16   1  12      529.93      391.96    140.14 o 
 -15   1  12     2862.91     2838.93    157.08 o 
 -14   1  12     1625.72     1955.46    137.52 o 
 -13   1  12       41.64     -108.45    108.45 o 
 -12   1  12       12.01       -5.10     84.03 o 
 -11   1  12       54.23      -64.52     83.27 o 
 -10   1  12    15338.56    14756.05    231.34 o 
  -9   1  12      305.53      191.57     67.66 o 
  -8   1  12     1660.68     1630.81     77.05 o 
  -7   1  12     9058.13     8870.32    143.79 o 
  -6   1  12    11759.18    11347.11    165.43 o 
  -5   1  12    57078.20    55677.25    683.02 o 
  -4   1  12    32425.24    31893.06    406.50 o 
  -3   1  12    21160.10    21190.95    282.05 o 
  -2   1  12     6809.68     6778.78    120.37 o 
  -1   1  12     4888.08     4824.35     92.26 o 
   0   1  12     9094.99     9170.42    136.90 o 
   1   1  12     1898.34     1991.19     65.97 o 
   2   1  12      871.66     1058.93     62.52 o 
   3   1  12     7049.53     7607.42    115.99 o 
   4   1  12    23245.25    22884.94    284.20 o 
   5   1  12     3285.20     3194.75     72.94 o 
   6   1  12       76.47      204.08     52.52 o 
   7   1  12     8218.96     8303.78    161.91 o 
   8   1  12     2538.58     2696.87    131.35 o 
   9   1  12       15.61       61.09     68.61 o 
  10   1  12      178.76      154.40     67.75 o 
  11   1  12     1297.08     1407.52     94.92 o 
  12   1  12     1736.16     1772.73     96.69 o 
  13   1  12      556.03      699.40     94.80 o 
  14   1  12     3844.02     3925.64    149.26 o 
  15   1  12     1150.50     1282.26    153.13 o 
 -15   2  12     1722.97     2000.53    147.99 o 
 -14   2  12       48.19       -2.20    141.00 o 
 -13   2  12     1628.12     1726.34    136.42 o 
 -12   2  12      131.12      156.97    101.32 o 
 -11   2  12     4061.98     4288.32    154.21 o 
 -10   2  12     1079.58     1026.62     98.25 o 
  -9   2  12     1810.43     1602.75     93.90 o 
  -8   2  12       35.53      -67.97     67.97 o 
  -7   2  12    20110.52    20017.88    279.70 o 
  -6   2  12     7793.62     7967.12    147.19 o 
  -5   2  12     1302.98     1500.63     67.13 o 
  -4   2  12    60604.82    58591.86    714.20 o 
  -3   2  12       25.46       61.79     55.08 o 
  -2   2  12     1523.41     1446.70     60.26 o 
  -1   2  12       26.96       55.55     49.58 o 
   0   2  12    12058.98    12337.48    169.99 o 
   1   2  12      367.23      428.43     48.00 o 
   2   2  12     1217.02     1151.25     52.49 o 
   3   2  12      206.70      269.93     39.66 o 
   4   2  12     4042.36     3904.78     93.28 o 
   5   2  12    13015.50    12645.57    181.39 o 
   6   2  12      605.04      699.78     47.12 o 
   7   2  12     4691.54     4690.39    117.12 o 
   8   2  12     1918.45     2298.65     78.98 o 
   9   2  12      341.79      371.90     60.76 o 
  10   2  12      586.86      748.78    117.53 o 
  11   2  12     7514.08     7270.18    174.09 o 
  12   2  12      105.82      184.79     94.24 o 
  13   2  12       62.25       94.60    107.19 o 
  14   2  12     2071.02     2284.20    147.23 o 
  15   2  12      760.76     1018.42    134.52 o 
 -15   3  12      438.46      541.83    131.43 o 
 -14   3  12     2340.29     2508.13    166.15 o 
 -13   3  12     1880.33     1601.46    158.68 o 
 -12   3  12     1028.64     1155.61    112.43 o 
 -11   3  12     3016.43     3074.86    128.68 o 
 -10   3  12     5752.16     5284.26    152.54 o 
  -9   3  12    11990.40    12039.68    221.76 o 
  -8   3  12      199.49      103.42     79.56 o 
  -7   3  12       55.87       68.66     60.33 o 
  -6   3  12     8356.95     8403.12    137.68 o 
  -5   3  12     4450.75     4577.43    108.03 o 
  -4   3  12    33482.54    32577.75    397.82 o 
  -3   3  12    27959.47    27282.62    365.18 o 
  -2   3  12    20311.08    19814.95    278.31 o 
  -1   3  12     9377.51     9489.94    164.71 o 
   0   3  12     5120.48     5077.70    140.56 o 
   1   3  12       14.50       58.00     57.08 o 
   2   3  12      371.79      484.21     50.15 o 
   3   3  12     1957.00     2075.48     78.69 o 
   4   3  12    15420.91    15223.14    266.02 o 
   5   3  12      761.57      802.52     60.22 o 
   6   3  12      684.93      720.88     62.99 o 
   7   3  12     2742.85     2607.04     94.28 o 
   8   3  12     6337.14     6150.32    123.89 o 
   9   3  12     4250.68     3948.87    107.98 o 
  10   3  12     3301.37     3345.57    119.00 o 
  11   3  12     2742.96     2573.01    150.60 o 
  12   3  12        1.44     -109.05    109.05 o 
  13   3  12     4101.01     4369.05    185.68 o 
  14   3  12      604.02      768.26    118.80 o 
 -14   4  12      532.88      562.21    172.85 o 
 -13   4  12     2237.49     2378.18    166.91 o 
 -12   4  12     1701.89     1957.73    126.84 o 
 -11   4  12       15.19       46.24    120.66 o 
 -10   4  12      262.09      502.65    122.31 o 
  -9   4  12     1448.74     1593.99    123.84 o 
  -8   4  12      921.31     1015.32     79.57 o 
  -7   4  12    27537.30    26701.81    438.41 o 
  -6   4  12     1617.38     1537.42    106.21 o 
  -5   4  12      556.96      522.67     70.20 o 
  -4   4  12    20582.33    20136.98    286.39 o 
  -3   4  12    23549.40    23676.22    358.44 o 
  -2   4  12     3679.28     3791.73    106.90 o 
  -1   4  12      906.88      995.68     65.98 o 
   0   4  12     3676.62     3887.71    111.30 o 
   1   4  12    27819.58    27152.59    397.99 o 
   2   4  12        8.83      -11.20     54.41 o 
   3   4  12     8301.89     7558.29    211.76 o 
   4   4  12      309.62      360.74     59.97 o 
   5   4  12      139.75      173.69     56.91 o 
   6   4  12     1245.77     1326.64     74.44 o 
   7   4  12      875.40     1034.19    113.54 o 
   8   4  12     3161.04     3056.40    124.22 o 
   9   4  12      821.32      832.95     99.48 o 
  10   4  12     1882.70     1909.37    117.20 o 
  11   4  12     1985.10     1987.02    120.85 o 
  12   4  12      155.40      288.01    343.00 o 
  13   4  12     3161.95     3364.85    210.48 o 
  14   4  12     4161.57     4317.71    194.90 o 
 -14   5  12      572.26      388.03    172.18 o 
 -13   5  12      504.61      252.18    162.28 o 
 -12   5  12     1146.50     1127.44    124.06 o 
 -11   5  12     2002.24     1973.11    126.59 o 
 -10   5  12     2819.22     2927.73    130.47 o 
  -9   5  12       44.00       -4.58    115.65 o 
  -8   5  12     2258.90     2204.79    169.19 o 
  -7   5  12     1081.69     1076.91     89.06 o 
  -6   5  12      890.79      926.64     96.65 o 
  -5   5  12     2357.52     2380.24     96.65 o 
  -4   5  12      713.86      806.60    104.13 o 
  -3   5  12      208.03      158.29    163.12 o 
  -2   5  12    11122.77    11142.59    195.52 o 
  -1   5  12     2415.79     2417.14     87.72 o 
   0   5  12    10040.75     9857.71    176.35 o 
   1   5  12    11492.04    11093.71    192.95 o 
   2   5  12       60.31       72.22     60.89 o 
   3   5  12    17824.78    17832.48    312.98 o 
   4   5  12    13705.02    13604.12    254.22 o 
   5   5  12      463.47      671.69    152.58 o 
   6   5  12     1265.70     1494.08    202.65 o 
   7   5  12    10662.07    10323.12    227.10 o 
   8   5  12     2900.16     2841.37    124.45 o 
   9   5  12       74.76       54.09    100.28 o 
  10   5  12      165.03       80.00    146.88 o 
  11   5  12      100.60      154.50    113.96 o 
  12   5  12      197.49      308.63    158.79 o 
  13   5  12      118.42      145.26    162.33 o 
 -13   6  12       79.57       43.92    123.81 o 
 -12   6  12      533.27      264.57    207.04 o 
 -11   6  12      130.28       31.72    112.90 o 
 -10   6  12       95.09      -11.54     97.50 o 
  -9   6  12      293.43      166.25    101.13 o 
  -8   6  12     4858.16     4574.42    185.60 o 
  -7   6  12      109.04       57.50    103.18 o 
  -6   6  12     1034.91     1096.87     89.77 o 
  -5   6  12     4214.71     4022.13    120.59 o 
  -4   6  12       40.01      -11.09     72.27 o 
  -3   6  12       13.20      -63.38     76.01 o 
  -2   6  12     9150.10     9225.51    187.77 o 
  -1   6  12    22253.68    21396.13    366.46 o 
   0   6  12       85.35       21.40     64.75 o 
   1   6  12     4181.68     4079.59    121.52 o 
   2   6  12    18228.31    17247.10    306.89 o 
   3   6  12     2542.97     2485.86    161.47 o 
   4   6  12      761.19     1113.77     89.41 o 
   5   6  12    18325.52    17678.66    345.39 o 
   6   6  12     5889.41     5970.88    171.68 o 
   7   6  12     1233.96     1361.86    108.83 o 
   8   6  12      188.97      222.51    120.44 o 
   9   6  12     1210.53     1162.11    113.39 o 
  10   6  12       98.93      168.72    116.75 o 
  11   6  12      513.75      677.41    130.37 o 
  12   6  12     2503.77     2550.22    161.78 o 
 -11   7  12      260.44      340.12    150.27 o 
 -10   7  12        9.99      113.66    136.86 o 
  -9   7  12       38.00       60.40    126.77 o 
  -8   7  12       76.80     -107.38    137.12 o 
  -7   7  12     2710.59     2746.74    149.66 o 
  -6   7  12       76.66       94.44    115.09 o 
  -5   7  12    14094.87    13724.62    579.55 o 
  -4   7  12     2862.63     3179.04    165.59 o 
  -3   7  12     1526.04     1673.66    140.06 o 
  -2   7  12        2.12       27.84    110.80 o 
  -1   7  12      331.78      539.20     62.92 o 
   0   7  12     2665.40     2667.93    166.43 o 
   1   7  12      956.67      899.78    120.48 o 
   2   7  12      111.33       92.61    161.68 o 
   3   7  12      302.32      493.12    100.39 o 
   4   7  12      774.16      793.22    126.84 o 
   5   7  12        2.43       30.90     84.13 o 
   6   7  12       33.97       56.25     99.16 o 
   7   7  12        0.89        6.58    106.88 o 
   8   7  12      212.60      146.72    112.29 o 
   9   7  12      795.02      787.91    148.09 o 
  10   7  12       55.71      160.45    129.79 o 
 -10   8  12      115.79      -99.21    145.28 o 
  -9   8  12      305.04      163.62    140.74 o 
  -8   8  12     1158.05     1314.37    156.94 o 
  -7   8  12      346.80      121.03    131.32 o 
  -6   8  12     1628.98     1808.86    260.18 o 
  -5   8  12      713.36      656.04    142.88 o 
  -4   8  12      181.51      220.25    128.45 o 
  -3   8  12       65.01       77.19    116.74 o 
  -2   8  12     1537.97     1849.10    148.03 o 
  -1   8  12     1769.07     2088.40    132.40 o 
   0   8  12      911.59     1116.70    122.62 o 
   1   8  12      490.32      614.90     78.55 o 
   2   8  12     2233.88     2553.77    113.83 o 
   3   8  12      264.72      267.56    122.01 o 
   4   8  12        4.89      -59.16     90.12 o 
   5   8  12       43.10      -68.44     93.26 o 
   6   8  12       54.10      -95.97    107.38 o 
   7   8  12      174.07      -72.32    119.65 o 
   8   8  12      158.84      113.41    122.66 o 
   9   8  12      157.87        8.54    135.27 o 
  -7   9  12     2195.75     2328.54    328.78 o 
  -6   9  12     1739.70     2086.87    297.62 o 
  -5   9  12      320.67      135.45    136.04 o 
  -4   9  12      257.62      129.87    124.56 o 
  -3   9  12      266.60      432.66    119.53 o 
  -2   9  12      391.30      426.59    118.96 o 
  -1   9  12      179.09      136.36    119.74 o 
   0   9  12     1306.83     1390.53    136.25 o 
   1   9  12       47.54      132.31    128.27 o 
   2   9  12       24.82      -50.39     80.96 o 
   3   9  12      182.95      237.10    119.22 o 
   4   9  12     1747.25     1802.42    115.44 o 
   5   9  12       75.02       39.90    103.82 o 
   6   9  12     1706.38     1726.47    134.90 o 
  -2  10  12        6.42      -78.45    121.55 o 
  -1  10  12      216.99      344.85    191.03 o 
   0  10  12      706.69      933.89    127.24 o 
   1  10  12       73.27      254.11    125.58 o 
 -15   1  13     1397.83     1485.95    144.03 o 
 -14   1  13      670.62      645.88    128.50 o 
 -13   1  13      310.61      243.73    117.79 o 
 -12   1  13      395.29      444.61     91.96 o 
 -11   1  13     1371.51     1501.49    105.22 o 
 -10   1  13     5060.42     4863.08    134.99 o 
  -9   1  13    19569.18    19315.77    280.64 o 
  -8   1  13     9142.45     9215.21    191.89 o 
  -7   1  13     6925.47     6978.02    129.19 o 
  -6   1  13     1515.52     1490.81     72.75 o 
  -5   1  13    25206.56    25816.09    294.93 o 
  -4   1  13     5027.43     5070.93    111.35 o 
  -3   1  13    29235.98    28394.64    365.16 o 
  -2   1  13     6473.35     6142.45    109.66 o 
  -1   1  13      625.26      604.00     47.81 o 
   0   1  13      513.18      535.56     47.87 o 
   1   1  13    44997.84    44149.88    465.15 o 
   2   1  13    15646.77    15466.64    192.58 o 
   3   1  13    17377.40    16938.03    222.17 o 
   4   1  13    33202.17    33218.92    405.50 o 
   5   1  13     5030.23     5200.38     98.69 o 
   6   1  13      367.22      441.44     60.93 o 
   7   1  13     4137.30     4317.55    114.78 o 
   8   1  13    11058.90    10712.99    201.82 o 
   9   1  13        3.10        8.69     90.05 o 
  10   1  13     4220.85     4242.82    116.17 o 
  11   1  13       53.67       38.37     83.53 o 
  12   1  13      350.71      310.22     86.64 o 
  13   1  13     1955.17     2214.32    113.11 o 
  14   1  13     2159.39     2620.31    139.47 o 
  15   1  13      241.95      102.06    144.52 o 
 -15   2  13      791.39      745.98    142.43 o 
 -14   2  13     1410.28     1502.03    149.89 o 
 -13   2  13      124.05       39.67    114.44 o 
 -12   2  13      628.99      642.54    107.83 o 
 -11   2  13     2348.51     2465.17    149.08 o 
 -10   2  13     4654.05     4519.18    142.27 o 
  -9   2  13     1486.08     1400.81     97.35 o 
  -8   2  13      380.21      341.73     76.62 o 
  -7   2  13      142.90       45.84     68.42 o 
  -6   2  13     5612.52     5413.56    113.87 o 
  -5   2  13    32600.73    31600.19    408.78 o 
  -4   2  13    45539.21    44444.52    607.24 o 
  -3   2  13    18390.93    18578.02    255.87 o 
  -2   2  13      556.85      653.92     61.41 o 
  -1   2  13     2658.71     2563.37     76.48 o 
   0   2  13      765.94      803.61     57.31 o 
   1   2  13      390.67      361.49     51.53 o 
   2   2  13      147.67      207.07     45.76 o 
   3   2  13       98.42      210.32     43.26 o 
   4   2  13      827.42      945.29     49.14 o 
   5   2  13     6793.52     7017.22    122.29 o 
   6   2  13     4688.12     4526.60     98.12 o 
   7   2  13      281.59      275.84     66.94 o 
   8   2  13     2143.64     2315.20     87.39 o 
   9   2  13    10273.02    10012.54    170.91 o 
  10   2  13    12876.96    12246.83    230.18 o 
  11   2  13      971.70     1083.18    161.95 o 
  12   2  13      137.57      209.97    102.95 o 
  13   2  13     1085.28     1267.94    119.94 o 
  14   2  13      188.70      438.44    118.43 o 
 -15   3  13       33.28      151.92    146.89 o 
 -14   3  13      109.36       95.15    185.94 o 
 -13   3  13        5.43        1.73    112.60 o 
 -12   3  13      297.72      123.92    113.37 o 
 -11   3  13     3164.87     3052.24    231.47 o 
 -10   3  13      612.85      466.97    102.85 o 
  -9   3  13       76.87      -93.25     93.25 o 
  -8   3  13    21281.03    21263.87    299.00 o 
  -7   3  13     6727.43     6667.22    174.30 o 
  -6   3  13     1999.79     1984.11     86.73 o 
  -5   3  13       42.36       83.32     70.63 o 
  -4   3  13      599.52      743.97     81.72 o 
  -3   3  13     5854.51     5854.95    124.44 o 
  -2   3  13     3042.76     2971.41     83.30 o 
  -1   3  13        7.57      -11.37     57.04 o 
   0   3  13    11818.06    11212.88    176.06 o 
   1   3  13     1957.46     1951.96     73.13 o 
   2   3  13     3488.90     3396.12     85.19 o 
   3   3  13      401.34      427.56     47.58 o 
   4   3  13      850.41     1069.68     76.37 o 
   5   3  13     4679.89     4601.84    126.46 o 
   6   3  13      214.83      214.25     65.49 o 
   7   3  13       79.33       33.87     63.03 o 
   8   3  13      380.59      558.02     78.28 o 
   9   3  13     1106.28     1311.36     79.12 o 
  10   3  13      173.86      118.30     82.31 o 
  11   3  13       72.59      163.68    106.43 o 
  12   3  13      937.06     1184.53    135.60 o 
  13   3  13     3094.30     3688.70    172.94 o 
  14   3  13       14.98      369.65    128.70 o 
 -14   4  13     1074.49     1327.28    169.54 o 
 -13   4  13      696.41      644.22    121.59 o 
 -12   4  13       76.09      -26.40    112.37 o 
 -11   4  13     3380.50     3560.24    139.74 o 
 -10   4  13     3674.45     4034.12    151.62 o 
  -9   4  13     1928.19     2110.65    126.79 o 
  -8   4  13     9122.55     9381.84    203.08 o 
  -7   4  13      257.17      260.29    113.47 o 
  -6   4  13      423.80      427.20     76.56 o 
  -5   4  13      875.01      852.99     76.42 o 
  -4   4  13     2022.95     2013.91     88.39 o 
  -3   4  13      109.59      118.14     75.20 o 
  -2   4  13      537.04      492.33     60.91 o 
  -1   4  13     7136.74     6894.48    195.04 o 
   0   4  13     1191.88     1287.33     84.69 o 
   1   4  13     7097.94     7159.47    156.40 o 
   2   4  13    11574.18    11421.59    199.15 o 
   3   4  13    13471.64    13062.92    218.88 o 
   4   4  13      378.23      590.54     65.03 o 
   5   4  13     3893.02     4154.22    130.56 o 
   6   4  13    13691.78    13309.50    268.66 o 
   7   4  13      526.63      561.70    131.94 o 
   8   4  13      469.77      623.42    109.04 o 
   9   4  13     3282.70     3320.71    145.66 o 
  10   4  13      145.21      107.69    104.13 o 
  11   4  13      276.37      373.05    150.28 o 
  12   4  13       13.15       72.30    144.94 o 
  13   4  13     1288.12     1619.53    362.55 o 
 -13   5  13      747.16      631.04    130.95 o 
 -12   5  13      486.41      474.14    122.46 o 
 -11   5  13       49.22       91.18    115.40 o 
 -10   5  13      974.20      752.43    113.96 o 
  -9   5  13     4550.02     4252.41    170.67 o 
  -8   5  13     5294.37     5030.91    153.16 o 
  -7   5  13      193.17      218.97     86.14 o 
  -6   5  13     5491.42     5568.76    161.11 o 
  -5   5  13     2710.30     2637.32    104.17 o 
  -4   5  13     1184.91     1201.52    109.26 o 
  -3   5  13      252.51      337.48     69.57 o 
  -2   5  13     5151.34     5189.99    126.62 o 
  -1   5  13     4173.29     4108.84    115.00 o 
   0   5  13     9011.15     8527.51    167.12 o 
   1   5  13    34827.03    33547.65    486.26 o 
   2   5  13     1192.41     1252.73     80.56 o 
   3   5  13     1224.59     1201.21     98.12 o 
   4   5  13    37160.51    36027.30    587.47 o 
   5   5  13    12927.29    12513.16    283.13 o 
   6   5  13      766.35      917.90    108.12 o 
   7   5  13     6408.29     6349.19    215.11 o 
   8   5  13       73.53       90.74     89.53 o 
   9   5  13     1006.93      978.29    113.48 o 
  10   5  13      107.92      413.47    109.62 o 
  11   5  13      580.15      761.03    127.26 o 
  12   5  13       72.80      367.45    351.04 o 
 -12   6  13       90.29       46.11    118.79 o 
 -11   6  13     1114.65     1217.84    124.98 o 
 -10   6  13     2503.95     2854.01    133.14 o 
  -9   6  13      208.09      187.30     94.28 o 
  -8   6  13      756.10      634.40     87.66 o 
  -7   6  13     4081.99     4257.41    132.30 o 
  -6   6  13    14143.60    14162.59    245.32 o 
  -5   6  13     9919.02     9554.05    203.03 o 
  -4   6  13       82.94       42.18     91.26 o 
  -3   6  13     1661.74     1532.34    118.40 o 
  -2   6  13     8483.65     8410.89    211.37 o 
  -1   6  13      355.17      354.50     70.80 o 
   0   6  13      911.76      953.67    106.24 o 
   1   6  13      247.92      282.61     81.29 o 
   2   6  13       10.41       54.24     77.73 o 
   3   6  13      136.50      316.21     82.58 o 
   4   6  13     1020.76     1251.44     94.99 o 
   5   6  13      405.55      296.51     91.72 o 
   6   6  13       50.11      125.64    108.48 o 
   7   6  13     5917.11     5628.27    175.11 o 
   8   6  13      130.54      154.61    101.15 o 
   9   6  13      130.70      237.55    110.01 o 
  10   6  13      351.87      516.53    127.42 o 
  11   6  13     3693.03     4223.96    197.66 o 
 -11   7  13        3.37     -148.10    148.10 o 
 -10   7  13      382.13      524.98    142.68 o 
  -9   7  13       23.46      100.46    136.72 o 
  -8   7  13     2419.63     2425.78    154.25 o 
  -7   7  13     1192.16     1104.85    137.71 o 
  -6   7  13     5368.47     5029.86    336.87 o 
  -5   7  13     9681.24    10340.83    291.00 o 
  -4   7  13        6.86      -78.62    131.37 o 
  -3   7  13     1257.83     1415.15    144.31 o 
  -2   7  13     6505.30     6683.78    219.51 o 
  -1   7  13      175.24      198.32    137.27 o 
   0   7  13     2724.35     2869.74    108.71 o 
   1   7  13       48.04       79.20     76.37 o 
   2   7  13        2.35       92.41     79.69 o 
   3   7  13       18.54       47.49     87.46 o 
   4   7  13     2611.87     2916.61    190.59 o 
   5   7  13      632.19      692.61    105.17 o 
   6   7  13        2.99      -82.11    110.49 o 
   7   7  13      256.95      148.28    109.46 o 
   8   7  13      270.07      358.13    150.15 o 
   9   7  13       54.84     -120.70    120.70 o 
  10   7  13     3120.67     3487.94    267.10 o 
  -9   8  13        4.13     -141.21    141.21 o 
  -8   8  13       68.21       29.81    135.70 o 
  -7   8  13     3854.46     4313.81    208.88 o 
  -6   8  13      655.57      712.07    160.69 o 
  -5   8  13      523.85      516.02    150.28 o 
  -4   8  13        3.64      -74.98    131.50 o 
  -3   8  13      374.89      319.03    127.50 o 
  -2   8  13     1596.31     1942.03    139.14 o 
  -1   8  13      368.97      494.76    119.50 o 
   0   8  13      360.26      435.65     70.53 o 
   1   8  13     1467.32     1490.75    137.47 o 
   2   8  13     1273.62     1541.23    139.74 o 
   3   8  13     2196.55     2307.30    116.44 o 
   4   8  13      717.38      561.98     96.85 o 
   5   8  13       27.89       13.88    124.07 o 
   6   8  13      317.56      243.68    118.55 o 
   7   8  13     1856.37     1987.29    139.08 o 
   8   8  13        5.31      -41.43    123.22 o 
  -7   9  13     1117.25     1521.67    348.50 o 
  -6   9  13      643.56      626.10    162.60 o 
  -5   9  13     1810.19     1762.57    163.36 o 
  -4   9  13      277.70      183.91    134.78 o 
  -3   9  13       29.36      129.78    125.30 o 
  -2   9  13      154.51       65.17    178.37 o 
  -1   9  13       84.15      263.83    122.83 o 
   0   9  13      421.43      468.05    127.97 o 
   1   9  13      541.28      814.33    136.38 o 
   2   9  13       79.88      167.25     91.32 o 
   3   9  13      492.70      329.33    123.80 o 
   4   9  13      453.91      418.27    103.23 o 
   5   9  13      190.31      158.48    115.67 o 
   6   9  13       82.97      272.02    130.36 o 
 -15   0  14      824.16     1281.98    552.23 o 
 -14   0  14      923.44     1016.96    174.72 o 
 -13   0  14      430.56      628.84    257.62 o 
 -12   0  14     1215.97     1403.81    154.40 o 
 -11   0  14     6783.10     6354.59    252.26 o 
 -10   0  14    48847.54    48559.94    758.71 o 
  -9   0  14     8251.52     8244.56    209.07 o 
  -8   0  14      614.15      581.54     99.04 o 
  -7   0  14        6.77      -22.88     86.64 o 
  -6   0  14     5094.79     4937.36    149.05 o 
  -5   0  14     5190.32     4889.67    144.39 o 
  -4   0  14    38339.01    36665.20    572.01 o 
  -3   0  14    52635.10    54219.00    818.64 o 
  -2   0  14     2978.42     2801.10    105.18 o 
  -1   0  14    13138.54    13911.07    251.25 o 
   0   0  14    41708.24    42451.00    777.03 o 
   1   0  14    10679.03    10458.14    302.53 o 
   2   0  14     7670.46     7101.65    183.15 o 
   3   0  14   298666.22   286083.56   4351.33 o 
   4   0  14    34020.78    32469.92    523.33 o 
   5   0  14      940.93      858.47     81.39 o 
   6   0  14     1914.38     1872.42    217.09 o 
   7   0  14      295.41      787.40    217.46 o 
   8   0  14       56.22      161.18    180.54 o 
   9   0  14      157.46      167.52    195.16 o 
  10   0  14     1348.73     1661.64    133.73 o 
  11   0  14     1564.78     1565.53    153.43 o 
  12   0  14     2645.23     2289.62    172.23 o 
  13   0  14      164.00      437.62    163.18 o 
  14   0  14      355.83      520.36    177.42 o 
 -15   1  14      627.71      481.10    173.39 o 
 -14   1  14      984.13     1044.30    136.94 o 
 -13   1  14      206.87      194.71    119.25 o 
 -12   1  14      868.97     1070.92    112.38 o 
 -11   1  14     1365.29     1476.69     97.95 o 
 -10   1  14     3624.69     3846.54    117.47 o 
  -9   1  14    25088.96    24642.12    344.60 o 
  -8   1  14      173.96      -49.35     79.53 o 
  -7   1  14    11539.43    11225.40    174.86 o 
  -6   1  14    11872.47    11507.71    172.83 o 
  -5   1  14     2266.81     2360.12     79.29 o 
  -4   1  14      680.41      936.73     83.71 o 
  -3   1  14     2943.25     2747.15     78.74 o 
  -2   1  14    10918.90    11080.94    173.57 o 
  -1   1  14     2483.13     2695.03     69.69 o 
   0   1  14    31752.33    31277.85    355.14 o 
   1   1  14     6189.67     6192.02    106.18 o 
   2   1  14    11545.72    11108.57    141.33 o 
   3   1  14     5925.36     5940.15    109.38 o 
   4   1  14       96.36      215.09     46.18 o 
   5   1  14     5559.83     5519.02    103.87 o 
   6   1  14     2888.69     2851.89    100.24 o 
   7   1  14      626.09      690.41     74.83 o 
   8   1  14     4892.53     4740.76    126.29 o 
   9   1  14     1364.66     1514.03     94.83 o 
  10   1  14     9423.45     9207.83    210.34 o 
  11   1  14     2490.53     2630.09    116.15 o 
  12   1  14      467.88      565.19    104.73 o 
  13   1  14      783.62      847.08    107.30 o 
  14   1  14      126.67      299.25    150.53 o 
 -15   2  14      738.46      751.72    146.50 o 
 -14   2  14      438.06      289.03    133.32 o 
 -13   2  14       61.06       18.26    118.12 o 
 -12   2  14      200.47      164.69    106.78 o 
 -11   2  14     5134.11     4950.81    160.83 o 
 -10   2  14     4712.64     4616.32    148.44 o 
  -9   2  14     3164.70     3283.62    190.36 o 
  -8   2  14      108.39       49.31     78.07 o 
  -7   2  14     2076.26     2292.17     85.37 o 
  -6   2  14    16637.44    16538.24    311.66 o 
  -5   2  14     3974.69     3993.99    109.34 o 
  -4   2  14       45.74      -66.16     66.16 o 
  -3   2  14    27151.36    27633.15    361.75 o 
  -2   2  14    13378.24    13194.64    190.42 o 
  -1   2  14     5375.00     5218.05    115.61 o 
   0   2  14    12490.15    12731.26    215.25 o 
   1   2  14      278.65      259.12     47.47 o 
   2   2  14     3295.68     3126.45     84.96 o 
   3   2  14     2552.13     2441.28     77.57 o 
   4   2  14       49.62      119.76     45.50 o 
   5   2  14     6235.97     6373.53    117.41 o 
   6   2  14      845.16     1190.40     78.68 o 
   7   2  14     2561.78     2573.64     97.08 o 
   8   2  14      854.87      902.58     79.97 o 
   9   2  14    14101.62    13748.53    249.17 o 
  10   2  14     2580.92     2614.22    138.31 o 
  11   2  14       17.64      158.92     95.95 o 
  12   2  14     4366.43     4402.70    187.58 o 
  13   2  14      382.29      541.90    116.08 o 
  14   2  14      373.87      537.75    127.85 o 
 -14   3  14      441.55      400.71    132.64 o 
 -13   3  14       53.08     -107.56    121.66 o 
 -12   3  14      123.93       -0.80    116.03 o 
 -11   3  14      995.78      882.53    114.48 o 
 -10   3  14      147.89      -34.74     99.86 o 
  -9   3  14        5.62      -22.21     98.25 o 
  -8   3  14    12042.22    11332.21    197.03 o 
  -7   3  14      406.18      227.06     82.47 o 
  -6   3  14       31.44       -8.25     69.43 o 
  -5   3  14     8556.03     8342.07    154.41 o 
  -4   3  14     9268.88     9344.39    167.06 o 
  -3   3  14     8313.57     8496.64    144.61 o 
  -2   3  14      936.97     1002.49     86.58 o 
  -1   3  14     1397.99     1623.46    109.07 o 
   0   3  14      522.14      648.36     62.08 o 
   1   3  14     8805.09     8732.04    151.29 o 
   2   3  14     2107.77     2408.02     75.07 o 
   3   3  14      144.69      157.71     46.48 o 
   4   3  14       98.99      148.12     59.34 o 
   5   3  14      367.84      317.13     60.06 o 
   6   3  14     1603.60     1791.50    150.66 o 
   7   3  14     2235.63     2221.54     92.20 o 
   8   3  14    13369.65    12663.82    232.48 o 
   9   3  14    15835.68    15255.91    237.59 o 
  10   3  14       29.81       75.39    103.19 o 
  11   3  14     3656.02     3810.01    162.90 o 
  12   3  14     2097.10     2169.98    145.85 o 
  13   3  14       78.68      299.87    130.28 o 
  14   3  14     1898.08     2441.54    181.37 o 
 -14   4  14      301.40      189.34    129.82 o 
 -13   4  14      974.03     1118.29    128.28 o 
 -12   4  14      329.24      309.84    119.32 o 
 -11   4  14      451.39      370.95    113.88 o 
 -10   4  14      822.68      993.56    100.31 o 
  -9   4  14    16292.29    15960.66    296.43 o 
  -8   4  14    25133.33    24550.77    356.31 o 
  -7   4  14     2154.64     2295.27    154.47 o 
  -6   4  14     9752.81     9225.32    198.26 o 
  -5   4  14     1678.83     1808.78    101.89 o 
  -4   4  14       28.83       82.79     73.00 o 
  -3   4  14     2284.02     2418.47    106.65 o 
  -2   4  14      508.98      569.09     66.46 o 
  -1   4  14     1897.99     1951.40     78.50 o 
   0   4  14      249.93      258.79     64.45 o 
   1   4  14     4912.31     4733.72    124.92 o 
   2   4  14    23770.44    22977.70    348.17 o 
   3   4  14      675.46      843.67     72.68 o 
   4   4  14    13468.01    12993.67    221.60 o 
   5   4  14      299.72      283.90     78.52 o 
   6   4  14      260.63      214.02     82.39 o 
   7   4  14       14.22       26.05    118.96 o 
   8   4  14     2238.71     2109.44    180.54 o 
   9   4  14     5877.63     5877.15    177.75 o 
  10   4  14      109.00      170.61    108.82 o 
  11   4  14       10.24      -16.26    149.19 o 
  12   4  14     3485.32     3763.06    217.79 o 
  13   4  14       44.73      117.60    165.43 o 
 -13   5  14      262.01      446.35    164.00 o 
 -12   5  14     1225.51     1338.69    143.22 o 
 -11   5  14     1461.79     1510.09    145.59 o 
 -10   5  14      901.19      889.42    120.23 o 
  -9   5  14     2251.47     2483.42    126.65 o 
  -8   5  14      917.45      954.88    106.08 o 
  -7   5  14      221.64      202.70     92.40 o 
  -6   5  14        1.19      -44.45     81.26 o 
  -5   5  14     1403.84     1332.96    166.32 o 
  -4   5  14      442.81      445.41     81.55 o 
  -3   5  14      178.80      322.23     84.92 o 
  -2   5  14     8932.91     9050.99    178.77 o 
  -1   5  14     1388.45     1462.74     79.59 o 
   0   5  14     2127.63     2251.40     95.69 o 
   1   5  14    16322.31    16190.66    267.34 o 
   2   5  14    20548.65    19977.16    364.95 o 
   3   5  14      638.98      580.17     83.07 o 
   4   5  14     4848.77     5164.32    190.17 o 
   5   5  14    16521.28    16159.19    382.94 o 
   6   5  14      234.03      301.35    146.37 o 
   7   5  14     6364.76     6109.13    210.85 o 
   8   5  14      274.94      298.95    125.59 o 
   9   5  14      512.45      667.97    115.85 o 
  10   5  14        4.79     -108.92    108.92 o 
  11   5  14        6.71      -23.50    145.61 o 
  12   5  14      328.56      513.69    160.74 o 
 -12   6  14      151.79      114.72    127.74 o 
 -11   6  14     1344.69     1361.80    130.01 o 
 -10   6  14     1407.60     1480.84    211.20 o 
  -9   6  14       12.56        1.68     98.14 o 
  -8   6  14       67.94      -33.76    129.07 o 
  -7   6  14    13873.27    14191.11    255.56 o 
  -6   6  14     4756.37     5203.79    155.23 o 
  -5   6  14        9.91       10.13     72.31 o 
  -4   6  14     4006.72     4204.72    132.72 o 
  -3   6  14     3302.79     3420.39    123.61 o 
  -2   6  14     2514.02     2492.95    146.72 o 
  -1   6  14     4101.76     4211.91    131.78 o 
   0   6  14    27709.63    27206.97    457.76 o 
   1   6  14     2801.89     3057.36    149.50 o 
   2   6  14      154.18      209.42     80.79 o 
   3   6  14     7460.15     7063.21    174.90 o 
   4   6  14     3421.17     3593.27    171.07 o 
   5   6  14       58.36      206.57    143.38 o 
   6   6  14     3177.68     3278.52    169.04 o 
   7   6  14     1653.98     1542.98    119.93 o 
   8   6  14       15.49       83.33    109.41 o 
   9   6  14        8.01       27.59    115.44 o 
  10   6  14      545.92      608.13    131.88 o 
  11   6  14      281.49      423.20    135.95 o 
 -11   7  14      381.64      554.19    167.00 o 
 -10   7  14      992.44     1198.57    160.18 o 
  -9   7  14      903.79      539.46    166.64 o 
  -8   7  14       65.49       20.14    134.09 o 
  -7   7  14      471.08      429.68    132.79 o 
  -6   7  14     4289.60     4286.77    211.95 o 
  -5   7  14      381.08      264.83    147.99 o 
  -4   7  14      681.65      579.47    149.10 o 
  -3   7  14      260.41      177.91    132.23 o 
  -2   7  14      149.08       37.89     67.07 o 
  -1   7  14     1013.89     1085.90     89.15 o 
   0   7  14      729.45      734.81    126.98 o 
   1   7  14       27.78        6.31     80.13 o 
   2   7  14      364.71      480.06     88.31 o 
   3   7  14       16.17       -3.64    122.81 o 
   4   7  14     1387.22     1609.89    129.93 o 
   5   7  14      562.99      463.24    114.18 o 
   6   7  14      871.36      665.23    112.63 o 
   7   7  14      433.74      376.46    114.95 o 
   8   7  14       43.08      -78.75    119.44 o 
   9   7  14     1030.86     1230.45    140.57 o 
  10   7  14     2143.95     2184.94    168.98 o 
  -9   8  14      215.14      288.94    153.58 o 
  -8   8  14      861.35      903.82    175.78 o 
  -7   8  14     1202.09     1302.57    261.70 o 
  -6   8  14      998.79      884.05    242.93 o 
  -5   8  14      129.39      191.14    153.11 o 
  -4   8  14       55.14      -21.98    139.81 o 
  -3   8  14        9.12     -129.69    129.69 o 
  -2   8  14       62.33       12.80    188.48 o 
  -1   8  14        4.10      213.71    124.90 o 
   0   8  14        7.04      -94.10    104.03 o 
   1   8  14      143.61      207.79     85.32 o 
   2   8  14      475.88      653.98     94.71 o 
   3   8  14     1443.19     1436.65    112.37 o 
   4   8  14      448.31      512.64    110.03 o 
   5   8  14      330.68      244.11    102.32 o 
   6   8  14     2101.35     1859.71    136.17 o 
   7   8  14     1024.25      981.13    131.74 o 
   8   8  14       61.65       16.51    128.59 o 
  -6   9  14       66.31        5.93    165.36 o 
  -5   9  14       62.36      250.64    150.72 o 
  -4   9  14        3.68      123.45    145.11 o 
  -3   9  14       29.41      113.94    144.87 o 
  -2   9  14       15.09      -44.94    127.35 o 
  -1   9  14      897.97      731.17    136.89 o 
   0   9  14       60.41      169.57    134.69 o 
   1   9  14     1684.45     1784.17    185.82 o 
   2   9  14      304.57      260.78     96.69 o 
   3   9  14       36.93      -17.65     99.90 o 
   4   9  14     1082.84      984.94    112.52 o 
   5   9  14     2674.85     2789.94    155.25 o 
 -15   1  15     2640.21     2664.72    167.04 o 
 -14   1  15     1194.70     1251.14    139.92 o 
 -13   1  15       45.81      -21.35    126.56 o 
 -12   1  15      512.14      334.67    122.10 o 
 -11   1  15     1733.74     1984.92    105.57 o 
 -10   1  15    19442.43    18838.04    269.20 o 
  -9   1  15      557.20      725.24     85.72 o 
  -8   1  15    10629.04    10313.36    192.31 o 
  -7   1  15     2419.29     2302.12     88.86 o 
  -6   1  15     1142.59     1213.09     68.58 o 
  -5   1  15       32.93      125.03     64.35 o 
  -4   1  15    23564.55    22949.40    289.25 o 
  -3   1  15        9.97      -15.76     53.10 o 
  -2   1  15    25345.88    24942.48    288.89 o 
  -1   1  15    11285.49    11711.33    164.26 o 
   0   1  15      355.38      452.01     53.76 o 
   1   1  15     7830.40     7966.21    142.24 o 
   2   1  15    28266.71    26768.82    315.33 o 
   3   1  15    27011.05    26091.15    307.19 o 
   4   1  15      518.04      596.95     53.12 o 
   5   1  15      697.87      843.65     53.24 o 
   6   1  15       25.15       40.97     66.16 o 
   7   1  15      412.98      546.69     70.52 o 
   8   1  15     2477.20     2541.93    101.59 o 
   9   1  15     6113.70     6151.05    157.49 o 
  10   1  15       67.29      220.88    146.13 o 
  11   1  15      934.19     1072.02    105.13 o 
  12   1  15       24.09      -24.87    101.31 o 
  13   1  15        6.78       20.87     99.65 o 
  14   1  15       99.62       58.20    134.01 o 
 -15   2  15     1742.43     1719.65    175.47 o 
 -14   2  15       89.92       52.18    132.50 o 
 -13   2  15      207.56      177.41    122.01 o 
 -12   2  15      971.26     1145.79    122.56 o 
 -11   2  15     2464.78     2387.40    132.37 o 
 -10   2  15     5342.20     5260.86    165.49 o 
  -9   2  15     4784.53     4689.57    135.53 o 
  -8   2  15        7.72      -80.66     80.66 o 
  -7   2  15       33.81       45.38     66.50 o 
  -6   2  15     2000.97     2066.13    116.72 o 
  -5   2  15       24.82      -72.74     72.74 o 
  -4   2  15      811.30      868.19     70.74 o 
  -3   2  15    12668.80    12833.98    193.21 o 
  -2   2  15    11898.92    11760.97    180.65 o 
  -1   2  15     6070.88     5956.01    118.68 o 
   0   2  15    23909.66    23803.20    303.04 o 
   1   2  15     6933.96     6856.33    117.64 o 
   2   2  15       12.74      -38.42     50.66 o 
   3   2  15      323.41      369.57     73.28 o 
   4   2  15     2144.90     2277.92     69.80 o 
   5   2  15     2920.14     3062.79    102.33 o 
   6   2  15       44.08      112.52     53.64 o 
   7   2  15     5512.55     5306.02    136.57 o 
   8   2  15    13591.31    13359.79    284.19 o 
   9   2  15       83.48      207.54     84.60 o 
  10   2  15     5098.93     5111.63    150.35 o 
  11   2  15     7575.35     7862.51    189.50 o 
  12   2  15      925.93      983.78    133.60 o 
  13   2  15      466.27      457.10    137.96 o 
  14   2  15      772.22      947.44    135.82 o 
 -14   3  15      104.74       78.36    134.16 o 
 -13   3  15      214.37      231.97    125.11 o 
 -12   3  15        2.81       44.96    178.28 o 
 -11   3  15      160.50       65.59    110.87 o 
 -10   3  15        4.89     -109.93    109.93 o 
  -9   3  15     5591.13     5392.19    146.06 o 
  -8   3  15     3215.11     3143.60    113.07 o 
  -7   3  15     5855.85     5726.52    141.51 o 
  -6   3  15       44.73       66.63     70.98 o 
  -5   3  15      572.01      640.29     82.51 o 
  -4   3  15      110.07      163.81     69.96 o 
  -3   3  15     2611.33     2719.92     88.05 o 
  -2   3  15      148.32       83.36     58.91 o 
  -1   3  15      252.36      190.67     63.34 o 
   0   3  15     3273.30     3149.15     95.66 o 
   1   3  15    16800.07    15965.99    237.27 o 
   2   3  15      359.30      526.83     59.79 o 
   3   3  15      611.23      660.08     56.25 o 
   4   3  15     3395.55     3159.65    104.12 o 
   5   3  15     4571.48     4380.23    115.34 o 
   6   3  15      375.35      418.14     84.07 o 
   7   3  15     2751.72     2946.63    107.50 o 
   8   3  15      987.79     1219.89     90.22 o 
   9   3  15       33.32      347.73     77.88 o 
  10   3  15        3.20      251.61    110.80 o 
  11   3  15      132.10      162.78    114.50 o 
  12   3  15      212.05      244.51    127.12 o 
  13   3  15      859.83     1004.47    366.02 o 
 -14   4  15      443.85      318.06    140.32 o 
 -13   4  15     1829.90     2006.65    149.43 o 
 -12   4  15     1024.58     1196.65    125.25 o 
 -11   4  15      603.49      582.80    103.53 o 
 -10   4  15     5186.35     5036.12    146.34 o 
  -9   4  15       26.12      -79.20    123.37 o 
  -8   4  15      565.79      589.74     99.05 o 
  -7   4  15     4165.26     4333.63    174.51 o 
  -6   4  15      137.35      116.68     88.54 o 
  -5   4  15     1421.37     1322.27    100.36 o 
  -4   4  15     1570.64     1791.21    104.16 o 
  -3   4  15     7783.18     7687.19    152.02 o 
  -2   4  15     1940.16     1847.60     85.20 o 
  -1   4  15     3412.92     3390.21     99.48 o 
   0   4  15     4767.94     4843.65    118.98 o 
   1   4  15     9355.60     9328.48    164.11 o 
   2   4  15     8267.30     8479.16    179.68 o 
   3   4  15     7584.73     7259.42    156.41 o 
   4   4  15    14541.73    14249.42    242.17 o 
   5   4  15       19.75       45.58     98.01 o 
   6   4  15      542.27      639.86     96.74 o 
   7   4  15     4745.58     4620.00    209.96 o 
   8   4  15      688.03      651.54    126.22 o 
   9   4  15     1242.30     1571.31    136.57 o 
  10   4  15      403.96      346.30    116.50 o 
  11   4  15      509.55      439.58    165.92 o 
  12   4  15      861.15     1123.28    166.87 o 
  13   4  15        8.99       10.45    311.93 o 
 -13   5  15     1897.42     1822.40    158.77 o 
 -12   5  15     2583.61     2888.41    185.63 o 
 -11   5  15     3393.90     3383.92    156.75 o 
 -10   5  15      693.65      639.05    126.01 o 
  -9   5  15       22.96       58.29    108.20 o 
  -8   5  15     2458.14     2636.64    156.01 o 
  -7   5  15     2133.29     2159.52    116.59 o 
  -6   5  15      304.30      204.34     98.59 o 
  -5   5  15     7543.90     7197.49    291.26 o 
  -4   5  15      222.09      144.99     84.55 o 
  -3   5  15     1903.31     1946.05     95.74 o 
  -2   5  15     2121.10     2485.95    120.28 o 
  -1   5  15    21150.20    20589.97    361.74 o 
   0   5  15     9097.38     8584.87    177.42 o 
   1   5  15     6511.41     6451.77    153.84 o 
   2   5  15    34206.43    33441.61    556.06 o 
   3   5  15     2626.12     2845.73    116.49 o 
   4   5  15      976.81     1086.35     95.52 o 
   5   5  15     5727.30     5879.71    184.86 o 
   6   5  15       37.42      168.11    156.60 o 
   7   5  15     1370.90     1549.75    140.65 o 
   8   5  15      827.60      638.86    112.23 o 
   9   5  15      170.99      200.55    121.27 o 
  10   5  15       79.77      112.72    121.32 o 
  11   5  15      537.48      615.60    124.85 o 
  12   5  15      230.06      137.03    178.20 o 
 -12   6  15      692.65      761.49    138.99 o 
 -11   6  15     4622.56     5206.28    184.40 o 
 -10   6  15     2876.44     3303.33    201.43 o 
  -9   6  15     1126.73     1095.46    114.76 o 
  -8   6  15      492.59      445.03    100.62 o 
  -7   6  15     1800.77     1929.04    106.95 o 
  -6   6  15     1061.70     1269.62    176.19 o 
  -5   6  15     2972.46     3001.63    126.07 o 
  -4   6  15      127.21       38.95     80.62 o 
  -3   6  15      344.17      466.35     79.86 o 
  -2   6  15     1049.44     1086.47     89.85 o 
  -1   6  15    18910.79    18417.74    335.57 o 
   0   6  15     1252.49     1274.98     99.38 o 
   1   6  15     1653.42     1621.00    101.81 o 
   2   6  15       55.64      102.43     83.22 o 
   3   6  15       43.68      123.58     89.84 o 
   4   6  15       62.22      115.95     90.30 o 
   5   6  15       13.87      327.93    108.52 o 
   6   6  15      119.37      186.18    141.80 o 
   7   6  15       37.09      170.27    126.46 o 
   8   6  15      493.91      568.50    119.78 o 
   9   6  15     2308.90     2723.51    150.14 o 
  10   6  15      462.51      494.52    131.94 o 
  11   6  15      397.54      631.47    144.49 o 
 -10   7  15      149.98       -7.12    155.52 o 
  -9   7  15      173.79      234.46    142.70 o 
  -8   7  15     1290.41     1320.81    154.48 o 
  -7   7  15     7092.19     7401.14    336.98 o 
  -6   7  15        1.24      146.73    154.35 o 
  -5   7  15     1638.64     1721.51    172.52 o 
  -4   7  15     4235.33     4474.93    219.47 o 
  -3   7  15      512.43      554.52     74.81 o 
  -2   7  15       43.29       36.82     77.76 o 
  -1   7  15      592.41      629.56     93.22 o 
   0   7  15      219.42      244.15     84.88 o 
   1   7  15       74.30       68.89     88.57 o 
   2   7  15     3280.29     3585.26    138.54 o 
   3   7  15      299.79      290.21     96.19 o 
   4   7  15      872.98     1133.22    183.71 o 
   5   7  15      390.97      469.34    111.44 o 
   6   7  15     5576.30     5106.10    213.53 o 
   7   7  15      335.37      300.56    153.39 o 
   8   7  15     1544.19     1222.41    136.64 o 
   9   7  15     1906.28     1941.14    155.16 o 
  -8   8  15      283.29      340.19    177.53 o 
  -7   8  15       11.41     -168.07    168.07 o 
  -6   8  15     2977.89     3060.26    203.16 o 
  -5   8  15      259.63      168.12    249.04 o 
  -4   8  15      218.16      106.31    203.97 o 
  -3   8  15      394.74      322.39    146.56 o 
  -2   8  15       95.74      115.31    133.16 o 
  -1   8  15      777.21      789.31    140.78 o 
   0   8  15      111.47      140.23     83.36 o 
   1   8  15        9.13       44.18     99.55 o 
   2   8  15      148.25       50.12     95.77 o 
   3   8  15      649.85      624.83    106.56 o 
   4   8  15      118.71      -21.22    107.97 o 
   5   8  15     2432.29     2321.16    151.49 o 
   6   8  15       31.83      -14.61    123.57 o 
   7   8  15     1130.14     1159.53    143.25 o 
  -5   9  15      121.85     -114.88    167.95 o 
  -4   9  15      245.73      393.31    154.07 o 
  -3   9  15      686.79      895.58    151.87 o 
  -2   9  15      519.19      801.73    174.07 o 
  -1   9  15       13.23      127.54    137.49 o 
   0   9  15      714.57      889.36    147.45 o 
   1   9  15      735.77      729.92    153.50 o 
   2   9  15      314.06      384.60    101.57 o 
   3   9  15       14.35      -59.24    105.55 o 
   4   9  15       95.44      -64.39    110.60 o 
 -15   0  16     7093.30     7353.79    364.46 o 
 -14   0  16     3143.28     3731.88    287.47 o 
 -13   0  16     1810.86     2126.99    192.41 o 
 -12   0  16      605.31      512.77    161.77 o 
 -11   0  16     4981.15     5380.14    237.16 o 
 -10   0  16     1488.24     1596.28    157.23 o 
  -9   0  16    24068.57    23613.79    416.67 o 
  -8   0  16    14499.94    14195.52    284.55 o 
  -7   0  16     1820.01     1825.47    121.54 o 
  -6   0  16     2452.13     2384.11    116.48 o 
  -5   0  16       46.93      -35.74     82.91 o 
  -4   0  16    15955.52    15103.32    278.79 o 
  -3   0  16    48760.43    47732.61    735.26 o 
  -2   0  16    59170.81    56623.48    859.86 o 
  -1   0  16    35436.13    36685.80    575.30 o 
   0   0  16      770.69      843.77     76.97 o 
   1   0  16    47323.73    46208.30    743.84 o 
   2   0  16    25894.98    25012.00    443.21 o 
   3   0  16     1777.68     1904.73     92.53 o 
   4   0  16    27880.53    27142.02    449.92 o 
   5   0  16     3724.46     3794.75    140.69 o 
   6   0  16       81.18      193.03    124.26 o 
   7   0  16     2565.16     2659.19    145.50 o 
   8   0  16     2110.39     2091.28    143.75 o 
   9   0  16     1227.57     1144.88    129.86 o 
  10   0  16      875.13     1171.60    322.53 o 
  11   0  16      430.75      473.91    132.96 o 
  12   0  16      208.43      107.28    161.29 o 
  13   0  16      293.06      136.93    160.46 o 
  14   0  16     1471.59     1509.02    239.93 o 
 -15   1  16       26.23     -137.95    156.81 o 
 -14   1  16      493.90      552.09    146.53 o 
 -13   1  16       35.92       26.81    126.16 o 
 -12   1  16     1594.85     1800.11    140.51 o 
 -11   1  16     8033.02     7975.76    169.17 o 
 -10   1  16       11.18       45.69     91.92 o 
  -9   1  16      393.62      371.11     87.08 o 
  -8   1  16    14173.92    13918.08    225.52 o 
  -7   1  16      139.45       42.11     62.27 o 
  -6   1  16      409.99      321.05     81.59 o 
  -5   1  16      310.47      374.82     64.61 o 
  -4   1  16     3648.48     3992.01     98.13 o 
  -3   1  16    20412.96    19481.07    256.95 o 
  -2   1  16    71931.09    69206.70    732.32 o 
  -1   1  16      168.64      173.16     53.90 o 
   0   1  16       76.44       78.03     53.10 o 
   1   1  16    16495.58    15920.14    195.64 o 
   2   1  16     3950.75     3814.96     93.72 o 
   3   1  16     2658.55     2737.77     73.84 o 
   4   1  16     3157.68     3278.75     88.06 o 
   5   1  16     1952.59     2019.14     67.98 o 
   6   1  16      215.63      321.62     67.72 o 
   7   1  16     2624.29     2881.57    108.49 o 
   8   1  16     3258.47     3345.89    121.02 o 
   9   1  16     1173.49     1311.00    105.04 o 
  10   1  16      971.42     1335.88    120.48 o 
  11   1  16     5148.10     5350.73    163.88 o 
  12   1  16      961.35      980.16    112.04 o 
  13   1  16      376.86      321.29    106.12 o 
  14   1  16        5.75        2.24    122.57 o 
 -14   2  16      634.35      650.20    142.46 o 
 -13   2  16      267.79      291.08    135.27 o 
 -12   2  16       24.88      -74.72    116.10 o 
 -11   2  16     1799.65     1713.72    129.34 o 
 -10   2  16     7762.56     7443.19    194.54 o 
  -9   2  16      458.94      330.50    103.01 o 
  -8   2  16     7666.47     7488.21    152.75 o 
  -7   2  16      872.23      981.55     89.27 o 
  -6   2  16      957.12      955.52     85.39 o 
  -5   2  16     7026.20     6664.46    158.51 o 
  -4   2  16     2095.11     2232.68     91.69 o 
  -3   2  16     4919.51     4830.52    117.87 o 
  -2   2  16     1063.37     1047.01     73.25 o 
  -1   2  16    13244.08    12574.73    194.33 o 
   0   2  16     6244.18     5895.31    129.34 o 
   1   2  16     5463.03     5316.58    118.62 o 
   2   2  16     3025.48     3102.41     83.50 o 
   3   2  16     3996.96     3788.45     95.73 o 
   4   2  16     1624.18     1909.02     70.39 o 
   5   2  16     5029.11     5235.36    113.78 o 
   6   2  16       50.77      110.99     67.85 o 
   7   2  16     1624.15     1709.90     94.53 o 
   8   2  16     7577.17     7278.51    245.02 o 
   9   2  16     1442.76     1874.98    113.31 o 
  10   2  16     7298.52     7295.01    176.24 o 
  11   2  16     1319.64     1489.86    124.02 o 
  12   2  16      520.60      562.70    122.58 o 
  13   2  16      143.13      163.18    138.62 o 
 -14   3  16      527.08      607.07    158.76 o 
 -13   3  16       12.96      -54.14    132.55 o 
 -12   3  16       14.37      -90.93    120.48 o 
 -11   3  16      532.81      349.26    119.65 o 
 -10   3  16     2675.61     2656.08    145.90 o 
  -9   3  16      256.46      140.34     91.56 o 
  -8   3  16       80.13       49.57     88.03 o 
  -7   3  16     1844.19     1748.78     99.27 o 
  -6   3  16      106.14      -49.29     77.64 o 
  -5   3  16        0.14       68.14     77.04 o 
  -4   3  16     1607.97     1649.49     91.36 o 
  -3   3  16     6848.99     6602.49    133.20 o 
  -2   3  16     1432.73     1394.94     74.39 o 
  -1   3  16     7812.01     7266.46    147.40 o 
   0   3  16     1116.85      957.28     94.73 o 
   1   3  16     2895.65     3145.07     97.94 o 
   2   3  16       15.51       87.59     58.08 o 
   3   3  16     4377.80     4219.89    127.60 o 
   4   3  16    13383.93    12781.65    220.56 o 
   5   3  16     1800.74     2004.58     96.73 o 
   6   3  16     6482.69     6614.89    170.89 o 
   7   3  16    22765.11    22373.34    468.81 o 
   8   3  16      866.99      927.43     95.04 o 
   9   3  16    12644.06    12221.83    238.27 o 
  10   3  16    15492.72    14640.02    316.39 o 
  11   3  16      186.52      235.13    122.66 o 
  12   3  16      448.26      820.16    160.69 o 
  13   3  16      332.64      484.48    183.17 o 
 -13   4  16     1865.21     2100.40    134.87 o 
 -12   4  16      737.32      860.09    153.91 o 
 -11   4  16      148.71       88.08    105.12 o 
 -10   4  16      434.99      397.24    104.76 o 
  -9   4  16       13.37      -72.36     95.73 o 
  -8   4  16     7712.33     7842.11    258.19 o 
  -7   4  16     4209.37     4001.77    121.23 o 
  -6   4  16      623.34      750.72     88.97 o 
  -5   4  16      239.94      363.93     90.44 o 
  -4   4  16    23096.53    22637.70    329.32 o 
  -3   4  16    10096.57     9655.15    200.98 o 
  -2   4  16     4481.57     4464.33    122.55 o 
  -1   4  16      833.81      799.17     96.35 o 
   0   4  16    14691.97    14085.49    221.49 o 
   1   4  16     3690.37     3668.47    120.50 o 
   2   4  16     1017.88     1100.15     77.06 o 
   3   4  16     3503.51     3422.78    114.13 o 
   4   4  16      146.28      101.00     77.91 o 
   5   4  16     4167.80     3954.95    134.86 o 
   6   4  16      237.21      320.02    109.71 o 
   7   4  16     2189.64     2393.10    163.91 o 
   8   4  16       21.47      227.87    125.70 o 
   9   4  16      423.90      568.17    109.70 o 
  10   4  16     1813.34     1904.33    135.49 o 
  11   4  16       22.54      152.53    152.30 o 
  12   4  16       78.17      240.58    254.19 o 
 -12   5  16      672.55      891.80    145.91 o 
 -11   5  16      745.39      853.95    138.96 o 
 -10   5  16      957.93      733.52    127.29 o 
  -9   5  16      928.80      744.84    140.05 o 
  -8   5  16     5255.94     5400.45    272.68 o 
  -7   5  16       39.41      -97.58     97.58 o 
  -6   5  16     1875.66     1933.05    122.57 o 
  -5   5  16     3032.94     3171.01    139.29 o 
  -4   5  16     1718.62     1836.47    103.05 o 
  -3   5  16     2710.80     2627.70    114.11 o 
  -2   5  16       22.07       28.15     88.62 o 
  -1   5  16    15980.24    15836.15    271.56 o 
   0   5  16     8533.64     8170.83    177.82 o 
   1   5  16    15406.92    14963.78    258.79 o 
   2   5  16      185.50      238.92     99.07 o 
   3   5  16     1405.57     1431.87    102.45 o 
   4   5  16       13.19       12.60     89.39 o 
   5   5  16      158.33      355.62    106.19 o 
   6   5  16        3.03       67.12    118.38 o 
   7   5  16       15.88       85.61    118.93 o 
   8   5  16     2798.04     2640.54    264.60 o 
   9   5  16      179.00      162.62    163.75 o 
  10   5  16      484.13      590.52    119.04 o 
  11   5  16      761.61     1068.32    180.84 o 
 -11   6  16     1249.92     1478.44    138.62 o 
 -10   6  16      861.87     1143.34    129.16 o 
  -9   6  16     1964.22     2172.72    157.96 o 
  -8   6  16     2299.07     2254.80    165.26 o 
  -7   6  16      131.07      130.86    103.30 o 
  -6   6  16     7096.15     7661.35    266.92 o 
  -5   6  16     6406.98     6476.58    181.04 o 
  -4   6  16     2825.67     2953.87    131.65 o 
  -3   6  16     1475.56     1826.84    104.42 o 
  -2   6  16     5494.86     5758.88    164.89 o 
  -1   6  16     7320.61     7045.27    180.67 o 
   0   6  16       35.13      -25.37     87.46 o 
   1   6  16     6828.28     6585.01    175.92 o 
   2   6  16      669.32      878.79     99.09 o 
   3   6  16      337.94      255.00     95.98 o 
   4   6  16     1345.98     1344.60    115.26 o 
   5   6  16       48.26       48.33    123.81 o 
   6   6  16       45.74      215.05    122.99 o 
   7   6  16      177.48      148.67    132.87 o 
   8   6  16       41.86      141.77    114.92 o 
   9   6  16       17.97       24.96    126.26 o 
  10   6  16      143.81      235.00    133.60 o 
 -10   7  16      330.47      194.60    167.10 o 
  -9   7  16      399.67      224.64    157.37 o 
  -8   7  16      170.21      174.04    195.73 o 
  -7   7  16      680.27      514.32    169.54 o 
  -6   7  16      263.07      262.29    165.01 o 
  -5   7  16      244.05      121.84     74.60 o 
  -4   7  16      394.70      424.88    123.43 o 
  -3   7  16      259.91      378.53     82.16 o 
  -2   7  16     8390.28     8071.31    193.05 o 
  -1   7  16     1045.14      957.08    112.07 o 
   0   7  16      428.78      533.10     92.72 o 
   1   7  16      237.61      297.68     94.42 o 
   2   7  16      492.41      358.50     99.95 o 
   3   7  16        2.49       53.10     97.64 o 
   4   7  16      862.80      996.20    109.99 o 
   5   7  16     1740.86     1681.78    131.38 o 
   6   7  16      929.51     1084.01    175.43 o 
   7   7  16      541.75      846.33    132.99 o 
   8   7  16      523.20      844.94    172.98 o 
   9   7  16        0.35       41.40    136.02 o 
  -8   8  16        4.36       18.42    182.44 o 
  -7   8  16      231.01      295.57    182.63 o 
  -6   8  16      453.38      688.75    179.22 o 
  -5   8  16      625.50      714.42    173.45 o 
  -4   8  16      286.66      200.21    158.92 o 
  -3   8  16      664.75      795.32    161.92 o 
  -2   8  16      600.43      567.47    148.95 o 
  -1   8  16      223.01      363.89     82.99 o 
   0   8  16       11.30      -25.81    119.10 o 
   1   8  16       30.63       69.72    120.59 o 
   2   8  16      265.98      233.62    126.81 o 
   3   8  16      173.28      167.59    160.31 o 
   4   8  16      602.18      750.53    120.25 o 
   5   8  16     1563.90     1478.87    143.74 o 
   6   8  16       31.57      316.06    175.92 o 
   7   8  16     1270.05     1339.11    149.30 o 
  -4   9  16       43.79     -101.43    233.23 o 
  -3   9  16        7.41      -97.99    150.55 o 
  -2   9  16       73.80      131.05    151.22 o 
  -1   9  16     1802.19     2166.54    174.67 o 
   0   9  16     4750.59     4769.15    279.94 o 
   1   9  16      232.71      549.28    191.15 o 
   2   9  16      895.42      972.82    112.74 o 
   3   9  16      524.98      424.17    115.11 o 
 -14   1  17      575.89      655.41    150.26 o 
 -13   1  17     1129.53     1274.99    178.34 o 
 -12   1  17      811.86      742.43    132.61 o 
 -11   1  17     1135.50     1512.75    121.93 o 
 -10   1  17     5629.61     5723.49    152.50 o 
  -9   1  17    11628.08    11244.54    196.01 o 
  -8   1  17     1050.88     1062.19     89.31 o 
  -7   1  17     1002.82     1065.61    127.75 o 
  -6   1  17       81.85       38.41     66.64 o 
  -5   1  17      423.83      460.23     65.39 o 
  -4   1  17    11862.82    11318.51    164.86 o 
  -3   1  17    40910.11    39567.72    439.93 o 
  -2   1  17     1241.21     1524.19     71.03 o 
  -1   1  17     9511.60     9313.93    139.80 o 
   0   1  17     4147.81     4172.70     96.82 o 
   1   1  17     2080.58     2203.44     70.57 o 
   2   1  17       46.05      -44.97     53.45 o 
   3   1  17     4163.54     4066.29     91.27 o 
   4   1  17     6666.31     6533.21    122.33 o 
   5   1  17       67.93       80.64     55.66 o 
   6   1  17      710.52      802.42     79.03 o 
   7   1  17      468.05      606.89     84.79 o 
   8   1  17       15.09      -40.38     80.12 o 
   9   1  17     3625.10     3540.81    131.19 o 
  10   1  17     3036.85     3405.48    345.95 o 
  11   1  17      246.50      199.68    104.99 o 
  12   1  17        1.70      -21.31    106.18 o 
  13   1  17       35.25      -59.16    115.53 o 
 -14   2  17      479.07      317.21    147.78 o 
 -13   2  17      105.14       -7.02    138.68 o 
 -12   2  17      186.74      269.71    125.65 o 
 -11   2  17      264.46      588.49    122.67 o 
 -10   2  17      105.74       78.74    113.06 o 
  -9   2  17     2595.01     2563.13    119.62 o 
  -8   2  17    10823.24    10320.96    183.74 o 
  -7   2  17     2760.30     2870.65    135.64 o 
  -6   2  17     1024.53     1141.44    101.42 o 
  -5   2  17      887.16      788.07     84.83 o 
  -4   2  17     5395.09     5293.49    132.97 o 
  -3   2  17     3214.08     3188.98     89.32 o 
  -2   2  17     3940.86     4006.33    137.17 o 
  -1   2  17      296.63      329.95     67.96 o 
   0   2  17      268.57      133.00     63.83 o 
   1   2  17     4440.29     4556.40    102.56 o 
   2   2  17     4071.06     3999.59     99.61 o 
   3   2  17     6300.89     6246.15    124.58 o 
   4   2  17      969.34     1026.18     66.34 o 
   5   2  17     8283.04     8121.83    149.32 o 
   6   2  17    15932.91    16095.93    264.91 o 
   7   2  17       31.90      161.30     83.32 o 
   8   2  17     7280.32     7418.50    200.41 o 
   9   2  17    15512.67    15260.05    323.08 o 
  10   2  17     2017.92     2248.68    116.16 o 
  11   2  17      470.13      426.37    107.82 o 
  12   2  17      654.11      731.08    204.71 o 
  13   2  17       14.18       37.13    137.04 o 
 -14   3  17     1427.47     1371.56    176.39 o 
 -13   3  17        6.90       14.21    127.72 o 
 -12   3  17       73.34      -54.28    128.88 o 
 -11   3  17       75.02      -72.88    120.13 o 
 -10   3  17       11.97     -100.60    100.60 o 
  -9   3  17      212.01      123.23     99.87 o 
  -8   3  17     4608.94     4561.92    136.81 o 
  -7   3  17     1726.22     1687.28    102.05 o 
  -6   3  17       51.29      -56.06     90.16 o 
  -5   3  17    17916.81    17459.14    251.45 o 
  -4   3  17     9654.46     9878.98    250.55 o 
  -3   3  17      633.91      800.88     77.45 o 
  -2   3  17      614.54      703.31     72.93 o 
  -1   3  17        7.85       50.25     68.11 o 
   0   3  17      120.60      144.64     67.17 o 
   1   3  17     1079.03     1101.21     79.38 o 
   2   3  17     6331.22     6098.91    200.99 o 
   3   3  17      830.29      908.61     68.89 o 
   4   3  17     2100.75     2333.68     98.63 o 
   5   3  17     1447.48     1652.25     93.67 o 
   6   3  17     1848.49     2059.72    111.32 o 
   7   3  17       58.26      217.04    102.14 o 
   8   3  17     4458.54     4402.95    141.44 o 
   9   3  17     1275.41     1791.74    126.66 o 
  10   3  17       74.77      303.45    258.94 o 
  11   3  17      129.63      259.37    164.89 o 
  12   3  17       76.01       30.41    154.93 o 
 -13   4  17      145.11      270.27    123.35 o 
 -12   4  17     1352.16     1304.57    128.09 o 
 -11   4  17      367.15      528.41    109.86 o 
 -10   4  17     2160.70     2098.32    120.00 o 
  -9   4  17     2512.33     2442.09    165.41 o 
  -8   4  17      925.88      979.83    103.25 o 
  -7   4  17      236.77      196.61     89.12 o 
  -6   4  17        0.79      -54.14    100.63 o 
  -5   4  17      204.08       79.64     92.17 o 
  -4   4  17     8414.31     8416.09    223.16 o 
  -3   4  17     5800.55     5615.58    225.53 o 
  -2   4  17     4497.67     4243.57    125.10 o 
  -1   4  17     9187.64     8947.52    203.58 o 
   0   4  17     8210.90     7880.44    159.02 o 
   1   4  17      442.25      506.29     86.19 o 
   2   4  17     6303.68     6219.46    153.53 o 
   3   4  17    11505.81    11153.04    211.29 o 
   4   4  17     4505.20     4432.50    135.64 o 
   5   4  17     1214.81     1462.75    146.86 o 
   6   4  17     1181.35     1379.36    248.59 o 
   7   4  17     1361.40     1776.01    145.33 o 
   8   4  17       21.44      201.99    124.57 o 
   9   4  17      168.22      323.64    142.50 o 
  10   4  17     1008.20     1090.39    131.55 o 
  11   4  17      722.70      748.66    192.97 o 
  12   4  17      968.22     1264.00    184.78 o 
 -12   5  17     2318.31     1854.15    161.04 o 
 -11   5  17     2088.26     2314.95    155.32 o 
 -10   5  17     2294.79     2323.87    149.75 o 
  -9   5  17     1451.51     1601.29    126.76 o 
  -8   5  17      691.01      534.96    133.02 o 
  -7   5  17      411.34      544.82    120.50 o 
  -6   5  17      768.96      897.90    112.30 o 
  -5   5  17       24.30        9.04    101.41 o 
  -4   5  17     8183.56     8200.67    189.16 o 
  -3   5  17     4875.53     4678.02    145.57 o 
  -2   5  17    12653.23    11913.68    411.41 o 
  -1   5  17      792.51      913.42     94.11 o 
   0   5  17    17620.91    17253.05    292.79 o 
   1   5  17     2617.58     2832.11    129.19 o 
   2   5  17      244.44      411.47     93.67 o 
   3   5  17     3789.99     3956.09    145.85 o 
   4   5  17      215.56      298.93     96.12 o 
   5   5  17      674.62      741.65    114.72 o 
   6   5  17        6.66      -46.07    122.37 o 
   7   5  17     2255.92     2388.43    243.04 o 
   8   5  17     1612.56     1468.73    153.59 o 
   9   5  17       37.19      118.67    121.27 o 
  10   5  17        4.25     -127.40    127.40 o 
  11   5  17      682.25      704.47    183.41 o 
 -11   6  17      666.13      659.03    135.35 o 
 -10   6  17     5183.53     5527.51    187.21 o 
  -9   6  17     1904.26     2104.34    132.54 o 
  -8   6  17     1000.25     1140.92    165.14 o 
  -7   6  17      644.93      755.34    142.22 o 
  -6   6  17      635.82      671.68    110.39 o 
  -5   6  17      800.89      803.87    174.24 o 
  -4   6  17        7.62      191.97     99.15 o 
  -3   6  17     7193.09     7437.27    196.91 o 
  -2   6  17     2753.92     2964.75    132.59 o 
  -1   6  17      103.51      232.89     95.51 o 
   0   6  17     5778.03     5761.89    168.45 o 
   1   6  17     1125.72     1162.36    106.64 o 
   2   6  17      110.44      112.40     95.25 o 
   3   6  17      523.61      501.54     99.78 o 
   4   6  17      264.07      264.96    103.19 o 
   5   6  17      116.75      233.78    142.28 o 
   6   6  17        4.47      111.91    132.09 o 
   7   6  17      469.26      554.88    143.28 o 
   8   6  17       79.23      170.91    149.83 o 
   9   6  17        6.49       24.79    126.46 o 
  10   6  17     2000.40     2203.91    210.16 o 
  -9   7  17      347.45      309.94    178.36 o 
  -8   7  17       21.71     -125.61    176.14 o 
  -7   7  17     1602.53     1926.12    219.90 o 
  -6   7  17     7415.09     7333.59    274.70 o 
  -5   7  17      122.54      -22.70     97.96 o 
  -4   7  17      104.57      -87.14     87.14 o 
  -3   7  17      170.76       12.29    125.38 o 
  -2   7  17     1045.80     1438.44    104.49 o 
  -1   7  17      239.96      220.92     92.54 o 
   0   7  17      307.77      270.67    102.34 o 
   1   7  17      456.88      530.42     99.92 o 
   2   7  17        3.98      -43.68     99.28 o 
   3   7  17      736.21      739.38    108.64 o 
   4   7  17     2148.38     2068.43    128.61 o 
   5   7  17        9.03      299.54    122.84 o 
   6   7  17     2122.59     2323.94    212.70 o 
   7   7  17     8813.46     8801.10    258.21 o 
   8   7  17     1741.00     1883.78    153.91 o 
  -7   8  17      263.62      429.65    188.77 o 
  -6   8  17        0.17      -60.37    178.81 o 
  -5   8  17     1481.58     1577.57    193.26 o 
  -4   8  17        6.89     -113.42    161.11 o 
  -3   8  17      786.96      815.44    166.88 o 
  -2   8  17      161.34      352.89    155.35 o 
  -1   8  17      661.36      824.45     94.30 o 
   0   8  17       17.44       87.85     95.69 o 
   1   8  17       16.34      131.08    110.69 o 
   2   8  17     1263.51     1221.16    122.52 o 
   3   8  17      391.92      436.73    134.41 o 
   4   8  17      165.12      182.45    118.92 o 
   5   8  17     1622.00     1716.70    316.85 o 
   6   8  17     6252.30     6675.34    303.31 o 
  -3   9  17       88.50     -157.68    157.68 o 
  -2   9  17     2214.11     2491.76    188.81 o 
  -1   9  17      788.77     1008.70    165.67 o 
   0   9  17      111.90      461.45    163.60 o 
   1   9  17      487.80      615.76    163.94 o 
   2   9  17      142.91      201.05    115.35 o 
 -14   0  18     9329.29     9387.67    400.93 o 
 -13   0  18     5164.15     5979.26    264.35 o 
 -12   0  18      600.19      321.04    209.72 o 
 -11   0  18      582.38      620.27    296.06 o 
 -10   0  18    12511.02    11901.96    325.96 o 
  -9   0  18       25.11     -108.42    144.32 o 
  -8   0  18     6339.78     6221.26    191.09 o 
  -7   0  18      969.28     1121.47    143.91 o 
  -6   0  18     1960.56     2001.18    121.00 o 
  -5   0  18     2938.04     2777.83    137.54 o 
  -4   0  18     9133.28     8551.29    205.58 o 
  -3   0  18    43867.26    43504.07    683.09 o 
  -2   0  18     8272.19     8399.26    200.20 o 
  -1   0  18    20844.79    21325.81    456.56 o 
   0   0  18     4855.21     4942.26    136.82 o 
   1   0  18     5255.40     4880.05    154.17 o 
   2   0  18     7848.57     7384.36    311.92 o 
   3   0  18      105.31       -2.94     78.07 o 
   4   0  18     1711.04     1535.77     97.09 o 
   5   0  18       77.71      245.43     96.78 o 
   6   0  18    30218.47    30191.91    597.62 o 
   7   0  18     3214.54     3405.55    178.56 o 
   8   0  18      318.32      246.90    134.38 o 
   9   0  18      503.89      748.29    148.19 o 
  10   0  18     1472.84     1578.50    163.26 o 
  11   0  18      333.81      423.33    159.27 o 
  12   0  18      629.06      580.37    225.13 o 
  13   0  18      171.28      -86.14    271.91 o 
 -14   1  18       36.60       72.74    144.88 o 
 -13   1  18      536.57      461.95    140.76 o 
 -12   1  18        6.89       46.74    132.58 o 
 -11   1  18      890.26      915.49    148.09 o 
 -10   1  18     7346.86     6955.66    165.82 o 
  -9   1  18      496.09      355.63     95.64 o 
  -8   1  18    11387.78    10977.78    179.33 o 
  -7   1  18     1828.14     1955.79    126.53 o 
  -6   1  18     4777.81     4465.83    113.24 o 
  -5   1  18     5737.08     5586.11    121.15 o 
  -4   1  18    18771.46    18327.65    299.74 o 
  -3   1  18       12.55       19.48     64.84 o 
  -2   1  18     5018.91     5040.43    108.40 o 
  -1   1  18    33003.47    33430.37    390.73 o 
   0   1  18       41.53       -6.68     58.50 o 
   1   1  18      891.17      936.35     63.55 o 
   2   1  18      236.02      170.07     59.66 o 
   3   1  18     3889.16     3758.17     98.46 o 
   4   1  18     3097.92     3337.35    115.49 o 
   5   1  18       17.12        4.04     60.06 o 
   6   1  18     2774.03     2974.90    107.65 o 
   7   1  18       57.09      128.62     84.83 o 
   8   1  18      546.70      443.69     96.96 o 
   9   1  18     2564.12     2799.66    137.94 o 
  10   1  18      375.11      471.05    117.76 o 
  11   1  18      520.20      486.85    129.86 o 
  12   1  18      247.84      172.89    120.05 o 
  13   1  18      370.58      280.99    189.41 o 
 -14   2  18      320.48      293.89    155.79 o 
 -13   2  18      516.34      770.26    148.59 o 
 -12   2  18     1128.24     1073.36    131.34 o 
 -11   2  18       88.56       65.30    162.88 o 
 -10   2  18     2949.57     3386.43    134.36 o 
  -9   2  18      352.46      129.02     96.71 o 
  -8   2  18     4904.89     5192.41    150.32 o 
  -7   2  18      570.47      717.85    102.98 o 
  -6   2  18     5984.65     5996.72    152.70 o 
  -5   2  18        7.99       25.47     77.70 o 
  -4   2  18     5441.72     5456.65    139.96 o 
  -3   2  18     3038.53     3359.65    105.14 o 
  -2   2  18     5133.94     5390.45    129.63 o 
  -1   2  18     3343.42     3694.78    107.19 o 
   0   2  18     1930.59     1932.91     84.09 o 
   1   2  18      390.29      418.51     61.94 o 
   2   2  18      370.34      363.27     65.94 o 
   3   2  18    24021.45    22814.77    304.61 o 
   4   2  18      113.55      203.36     66.14 o 
   5   2  18     1353.91     1719.51     74.88 o 
   6   2  18    12912.54    12735.11    228.59 o 
   7   2  18     1683.25     1766.06    121.67 o 
   8   2  18        0.59      133.51    108.75 o 
   9   2  18     2420.92     2499.82    147.80 o 
  10   2  18     2394.98     2817.22    202.99 o 
  11   2  18     1292.05     1236.40    124.67 o 
  12   2  18      422.69      356.19    142.79 o 
  13   2  18      150.71      201.62    148.36 o 
 -13   3  18      407.64      430.74    143.48 o 
 -12   3  18       81.95      120.16    123.31 o 
 -11   3  18      230.25      179.38    110.86 o 
 -10   3  18       90.87       68.07    103.17 o 
  -9   3  18     7997.14     7709.34    209.40 o 
  -8   3  18     3473.62     3413.28    148.75 o 
  -7   3  18      156.39      203.03    101.70 o 
  -6   3  18     3323.35     3094.27    185.86 o 
  -5   3  18      435.74      408.05     82.28 o 
  -4   3  18       53.24       30.70     79.53 o 
  -3   3  18      636.14      702.92     81.27 o 
  -2   3  18     7185.42     6864.33    142.57 o 
  -1   3  18      868.67     1015.28     87.88 o 
   0   3  18     2026.10     2057.08    116.64 o 
   1   3  18     8621.46     8518.70    159.13 o 
   2   3  18     3076.59     3034.39     97.78 o 
   3   3  18      479.85      451.55     69.70 o 
   4   3  18    33288.50    32202.66    432.90 o 
   5   3  18    40235.04    38452.45    559.16 o 
   6   3  18       66.54      148.17     97.85 o 
   7   3  18     4172.34     4598.68    179.11 o 
   8   3  18    18666.09    17566.80    360.74 o 
   9   3  18      137.26      316.23    152.64 o 
  10   3  18      855.72      999.07    267.34 o 
  11   3  18     2478.84     2080.76    197.70 o 
  12   3  18      209.89      254.99    173.40 o 
 -13   4  18     1521.98     1682.61    141.15 o 
 -12   4  18     1683.31     1455.58    150.18 o 
 -11   4  18      560.34      687.98    120.11 o 
 -10   4  18        2.30      -71.63    105.89 o 
  -9   4  18       46.81       11.43    102.57 o 
  -8   4  18       26.46      -74.29     98.73 o 
  -7   4  18     1711.08     1818.95    114.67 o 
  -6   4  18     5178.77     5091.19    150.28 o 
  -5   4  18    14059.57    13520.25    216.37 o 
  -4   4  18     6488.73     6367.85    246.49 o 
  -3   4  18    12054.08    12550.54    246.85 o 
  -2   4  18     4473.04     4424.47    149.62 o 
  -1   4  18     3716.73     3881.08    122.28 o 
   0   4  18     1781.01     1620.07    100.43 o 
   1   4  18     4434.12     4318.92    139.23 o 
   2   4  18      827.34      858.30     91.41 o 
   3   4  18     2119.92     2238.72    117.73 o 
   4   4  18      641.60      591.15     97.88 o 
   5   4  18     3095.80     3127.42    252.57 o 
   6   4  18      878.72      742.76    122.83 o 
   7   4  18      627.39      665.22    144.71 o 
   8   4  18     3030.88     3207.55    182.17 o 
   9   4  18      277.84      762.73    155.69 o 
  10   4  18      528.07      732.99    170.28 o 
  11   4  18      287.29      521.46    179.23 o 
 -12   5  18     1775.99     1860.85    171.82 o 
 -11   5  18     2081.91     2263.24    157.72 o 
 -10   5  18      419.00      430.06    133.48 o 
  -9   5  18        2.70       62.84    119.77 o 
  -8   5  18      818.16      657.60    135.29 o 
  -7   5  18     2123.49     2346.21    177.98 o 
  -6   5  18      727.12      652.84    120.41 o 
  -5   5  18     3362.33     3542.52    140.38 o 
  -4   5  18     4928.28     5028.51    192.49 o 
  -3   5  18     2087.09     2131.12    116.35 o 
  -2   5  18     2085.71     2149.19    109.95 o 
  -1   5  18      381.85      513.43     94.07 o 
   0   5  18     4795.84     5022.20    149.96 o 
   1   5  18     1537.46     1367.49    102.55 o 
   2   5  18     5260.66     5372.74    171.20 o 
   3   5  18     1606.80     1680.86    171.55 o 
   4   5  18      606.50      661.27    110.15 o 
   5   5  18     2401.08     2769.46    193.07 o 
   6   5  18       35.92      230.97    136.28 o 
   7   5  18      152.41      154.10    132.67 o 
   8   5  18      706.36      733.49    149.20 o 
   9   5  18      217.81      384.43    131.37 o 
  10   5  18      432.31      470.04    136.50 o 
  11   5  18      410.96      500.43    188.22 o 
 -10   6  18     2143.84     2343.05    150.31 o 
  -9   6  18       97.15        0.25    121.86 o 
  -8   6  18      779.00      853.41    137.89 o 
  -7   6  18     2247.25     2555.78    280.07 o 
  -6   6  18     3496.76     3516.96    236.54 o 
  -5   6  18     1395.27     1510.37    145.65 o 
  -4   6  18      725.71      665.97    151.27 o 
  -3   6  18     1844.98     1966.86    125.18 o 
  -2   6  18       32.01       81.14     99.39 o 
  -1   6  18     2890.66     3193.87    156.20 o 
   0   6  18     2078.69     2351.14    125.80 o 
   1   6  18      180.92       78.63    101.39 o 
   2   6  18      818.12      812.93    116.47 o 
   3   6  18     1494.34     1608.78    119.43 o 
   4   6  18       57.43       24.46    105.27 o 
   5   6  18        4.69      145.38    119.36 o 
   6   6  18      395.11      498.62    138.87 o 
   7   6  18      123.31      228.95    142.90 o 
   8   6  18        0.60       72.99    173.78 o 
   9   6  18      310.11      382.25    133.54 o 
  -9   7  18        1.44      118.37    199.24 o 
  -8   7  18      521.83      826.41    192.15 o 
  -7   7  18     1383.36     1813.34    209.60 o 
  -6   7  18        0.59       13.33    152.56 o 
  -5   7  18      726.58      757.27    306.12 o 
  -4   7  18     1517.88     1718.60    115.11 o 
  -3   7  18      598.32      706.23    102.51 o 
  -2   7  18        5.21      109.50     97.90 o 
  -1   7  18     4714.36     4711.53    284.95 o 
   0   7  18      175.66      287.50    101.80 o 
   1   7  18        0.81       99.65    103.32 o 
   2   7  18       67.73       24.47    105.75 o 
   3   7  18      208.09      318.43    112.24 o 
   4   7  18      250.71      280.39    112.94 o 
   5   7  18     1205.50     1569.64    303.21 o 
   6   7  18     1108.83     1356.13    162.36 o 
   7   7  18      376.85      608.95    239.75 o 
   8   7  18       96.70      421.67    140.42 o 
  -6   8  18      371.77      616.85    198.85 o 
  -5   8  18       51.66       86.70    180.46 o 
  -4   8  18       36.73        5.52    196.83 o 
  -3   8  18      288.64      191.89    172.55 o 
  -2   8  18      393.66      436.94    164.11 o 
  -1   8  18      146.42      146.55     96.23 o 
   0   8  18     1010.73      933.86    118.98 o 
   1   8  18       15.47      153.17    106.49 o 
   2   8  18      862.04     1006.12    117.09 o 
   3   8  18     1848.48     1728.32    131.64 o 
   4   8  18       40.30       -4.07    117.74 o 
   5   8  18      944.12     1073.36    156.88 o 
 -14   1  19     2463.27     2297.41    201.86 o 
 -13   1  19       33.94      218.90    146.10 o 
 -12   1  19       45.89       10.34    137.52 o 
 -11   1  19      202.88      -79.79    125.27 o 
 -10   1  19     1410.88     1373.47    109.45 o 
  -9   1  19     3584.84     3985.87    122.65 o 
  -8   1  19    11572.07    11041.64    198.53 o 
  -7   1  19     1633.36     1810.56    101.06 o 
  -6   1  19     1974.18     2101.84    123.69 o 
  -5   1  19      342.79      321.21     70.83 o 
  -4   1  19       21.05       47.73     66.87 o 
  -3   1  19     4447.57     4404.39    110.26 o 
  -2   1  19    25153.90    24533.26    285.71 o 
  -1   1  19     2248.22     2334.31     98.89 o 
   0   1  19       27.48      -15.60     61.85 o 
   1   1  19     2118.27     2235.38     80.43 o 
   2   1  19     3486.20     3405.31     93.77 o 
   3   1  19     3949.53     3789.25     98.06 o 
   4   1  19     1052.85     1170.52     76.99 o 
   5   1  19     1599.15     1678.90     79.97 o 
   6   1  19      508.74      638.25     86.77 o 
   7   1  19        3.63      135.32     89.79 o 
   8   1  19       99.96       93.73     96.55 o 
   9   1  19     2267.82     2532.00    153.04 o 
  10   1  19      302.21      521.12    157.91 o 
  11   1  19      904.51     1145.50    138.31 o 
  12   1  19      893.76     1029.06    134.19 o 
 -13   2  19       36.57     -144.31    144.31 o 
 -12   2  19       22.43       18.01    140.71 o 
 -11   2  19        3.52       78.90    107.10 o 
 -10   2  19     5307.15     5403.18    164.44 o 
  -9   2  19     3555.15     3902.03    220.84 o 
  -8   2  19     1281.83     1435.47    112.59 o 
  -7   2  19      768.03      869.44    114.67 o 
  -6   2  19     2814.76     2853.64    115.62 o 
  -5   2  19     4322.37     4407.42    133.83 o 
  -4   2  19       38.04        0.23     80.56 o 
  -3   2  19     6077.52     5807.37    211.80 o 
  -2   2  19     3429.20     3594.32    133.60 o 
  -1   2  19     1468.95     1434.60     85.39 o 
   0   2  19     1792.52     1788.53     80.55 o 
   1   2  19      309.02      340.52     64.75 o 
   2   2  19     1453.30     1315.55     77.17 o 
   3   2  19    33085.94    32380.80    416.92 o 
   4   2  19    26452.50    25993.87    371.09 o 
   5   2  19     1812.83     2067.93     92.27 o 
   6   2  19     4833.30     4652.67    141.77 o 
   7   2  19     9154.96     8912.18    238.92 o 
   8   2  19      308.99      417.28    117.22 o 
   9   2  19     2441.54     2518.31    142.93 o 
  10   2  19     4657.47     4376.55    158.90 o 
  11   2  19      105.24      213.46    114.78 o 
  12   2  19        0.01      157.87    137.17 o 
 -13   3  19     3207.27     3387.71    177.75 o 
 -12   3  19       23.93     -118.21    118.21 o 
 -11   3  19       51.00        6.40    113.98 o 
 -10   3  19     1038.44      950.60    118.38 o 
  -9   3  19      308.60      301.77    106.79 o 
  -8   3  19      145.49      169.41    101.33 o 
  -7   3  19       26.11      -71.65    103.38 o 
  -6   3  19      693.55      579.25    117.16 o 
  -5   3  19     1071.43      981.10     95.29 o 
  -4   3  19    15549.81    15215.34    235.88 o 
  -3   3  19     8498.89     8281.19    162.10 o 
  -2   3  19      506.12      527.63     80.53 o 
  -1   3  19       72.78        8.76     69.97 o 
   0   3  19     2670.19     2727.59    107.61 o 
   1   3  19       47.57       61.97     73.17 o 
   2   3  19      759.83      896.32     81.22 o 
   3   3  19      986.67     1093.14     81.78 o 
   4   3  19     3352.88     3546.39    126.55 o 
   5   3  19      472.81      621.40    106.93 o 
   6   3  19      142.08      153.39    103.04 o 
   7   3  19       59.69      -14.29    115.05 o 
   8   3  19      382.22      653.16    127.31 o 
   9   3  19      652.47      802.69    155.75 o 
  10   3  19      331.83      455.73    237.19 o 
  11   3  19      519.82      830.45    169.68 o 
  12   3  19       10.13      -47.99    176.04 o 
 -12   4  19       34.77     -114.42    124.60 o 
 -11   4  19       15.08       21.50    118.66 o 
 -10   4  19      857.15      911.07    116.18 o 
  -9   4  19     1564.60     1580.63    123.32 o 
  -8   4  19       35.19      -68.87    105.40 o 
  -7   4  19       85.88      -77.20    100.44 o 
  -6   4  19     5885.11     5862.17    151.58 o 
  -5   4  19     4380.36     4771.94    135.61 o 
  -4   4  19       70.75      199.97     95.04 o 
  -3   4  19    10032.86    10405.89    201.77 o 
  -2   4  19     7401.14     7164.43    168.33 o 
  -1   4  19     5719.11     5506.06    143.36 o 
   0   4  19     5614.74     5638.21    161.80 o 
   1   4  19     3569.18     3771.03    153.40 o 
   2   4  19      727.01      656.13    106.50 o 
   3   4  19     1131.73     1118.83    101.88 o 
   4   4  19     1036.76     1018.44    159.68 o 
   5   4  19       14.35       71.38    102.10 o 
   6   4  19      811.45      901.32    132.55 o 
   7   4  19       87.43      107.45    136.48 o 
   8   4  19     2696.26     2838.28    226.41 o 
   9   4  19      467.20      441.46    166.88 o 
  10   4  19      468.12      553.70    168.04 o 
  11   4  19      201.90      299.36    185.84 o 
 -11   5  19     1174.09     1159.03    147.62 o 
 -10   5  19     1112.53      931.56    143.82 o 
  -9   5  19      226.57      113.22    128.81 o 
  -8   5  19      434.03      570.06    135.32 o 
  -7   5  19     1974.75     2017.35    261.01 o 
  -6   5  19      850.10      776.33    115.23 o 
  -5   5  19     1553.52     1862.98    184.47 o 
  -4   5  19      747.07      934.73    108.68 o 
  -3   5  19     3453.96     3191.45    169.13 o 
  -2   5  19     1157.73      994.33    104.93 o 
  -1   5  19     7792.17     7548.27    184.79 o 
   0   5  19      691.14      673.49    101.01 o 
   1   5  19     1027.34     1036.44    101.76 o 
   2   5  19      511.50      286.50    108.45 o 
   3   5  19     1084.55     1102.85    115.03 o 
   4   5  19       35.44      134.59    108.68 o 
   5   5  19     4279.59     4329.08    186.48 o 
   6   5  19      279.09      382.11    194.30 o 
   7   5  19       58.20      144.68    146.71 o 
   8   5  19       43.94       23.99    156.37 o 
   9   5  19       99.82       93.69    156.05 o 
  10   5  19      619.73      766.60    145.93 o 
 -10   6  19      106.56      105.66    133.72 o 
  -9   6  19        5.55      178.04    135.28 o 
  -8   6  19      317.47      394.84    130.50 o 
  -7   6  19     2641.05     2825.14    155.22 o 
  -6   6  19     1946.47     2157.20    140.11 o 
  -5   6  19     2887.92     3105.72    149.06 o 
  -4   6  19     1180.36     1337.11    136.93 o 
  -3   6  19       26.04      -94.81    161.25 o 
  -2   6  19     4574.09     4471.21    165.40 o 
  -1   6  19      862.69      992.77    112.92 o 
   0   6  19     1104.68     1060.95    116.23 o 
   1   6  19      108.39      105.08    154.30 o 
   2   6  19     5517.94     5526.68    181.78 o 
   3   6  19      209.50      211.47    111.73 o 
   4   6  19      282.51      297.72    112.76 o 
   5   6  19      189.47      489.99    129.51 o 
   6   6  19      194.08       18.53    142.99 o 
   7   6  19      389.95      623.16    156.79 o 
   8   6  19       82.24      324.03    161.58 o 
   9   6  19        7.55     -138.91    138.91 o 
  -8   7  19     1059.58     1289.95    206.53 o 
  -7   7  19       41.19       53.53    118.06 o 
  -6   7  19      619.79      760.84    113.24 o 
  -5   7  19     3626.32     4043.00    161.23 o 
  -4   7  19      336.30      391.45    110.98 o 
  -3   7  19      287.16      133.26    111.41 o 
  -2   7  19      125.82      163.33    105.23 o 
  -1   7  19      255.76      293.37    152.87 o 
   0   7  19       24.58       44.09    108.42 o 
   1   7  19      737.38      673.42    117.89 o 
   2   7  19     4850.06     4542.63    220.08 o 
   3   7  19      196.94      249.10    119.91 o 
   4   7  19      125.61      139.85    120.50 o 
   5   7  19     8016.77     8145.60    256.01 o 
   6   7  19     1970.81     2207.70    183.11 o 
   7   7  19      129.55      234.25    165.60 o 
  -6   8  19      756.51      580.41    204.04 o 
  -5   8  19       14.51     -216.68    216.68 o 
  -4   8  19      635.97      739.24    187.39 o 
  -3   8  19       13.70      169.30    175.83 o 
  -2   8  19       97.34       23.28     98.17 o 
  -1   8  19       10.24      -88.63    103.08 o 
   0   8  19     3348.56     3532.27    155.93 o 
   1   8  19     1154.02     1279.68    126.29 o 
   2   8  19      218.69      403.94    123.17 o 
   3   8  19     1895.29     2025.47    156.35 o 
   4   8  19     2978.53     3073.92    160.10 o 
 -13   0  20     1570.32     1495.55    261.39 o 
 -12   0  20      699.62      716.02    186.24 o 
 -11   0  20      237.86      279.46    181.95 o 
 -10   0  20       21.93     -160.01    160.01 o 
  -9   0  20     6481.52     6547.66    251.52 o 
  -8   0  20     2402.15     2454.62    228.85 o 
  -7   0  20      557.60      647.48    117.73 o 
  -6   0  20      653.21      672.93    119.62 o 
  -5   0  20     1203.73     1352.08    120.34 o 
  -4   0  20     1325.62     1364.45    120.08 o 
  -3   0  20     9796.50     9497.46    302.48 o 
  -2   0  20    36452.95    35641.16    574.83 o 
  -1   0  20       12.41       21.09     91.38 o 
   0   0  20       98.86      136.23     86.85 o 
   1   0  20    16914.84    16843.82    327.64 o 
   2   0  20      643.70      717.99    102.44 o 
   3   0  20       23.62       11.60     92.66 o 
   4   0  20     2979.30     3058.59    126.62 o 
   5   0  20       19.18       96.77    114.40 o 
   6   0  20      129.43      287.70    112.80 o 
   7   0  20     3791.05     4021.91    203.50 o 
   8   0  20      246.58      545.56    149.56 o 
   9   0  20      629.09      623.11    184.38 o 
  10   0  20     5981.19     6332.16    395.07 o 
  11   0  20     6535.14     6292.33    379.36 o 
  12   0  20     2860.10     2396.40    287.63 o 
 -13   1  20       15.56      154.94    150.40 o 
 -12   1  20      142.78      -34.95    216.97 o 
 -11   1  20       71.60      248.74    137.99 o 
 -10   1  20     1130.55     1184.94    111.94 o 
  -9   1  20       69.16      -16.84     96.24 o 
  -8   1  20      396.33      392.54     97.55 o 
  -7   1  20    12116.77    11622.63    201.86 o 
  -6   1  20    13864.30    13109.31    209.66 o 
  -5   1  20    12000.05    11219.16    175.66 o 
  -4   1  20      593.08      614.36     78.93 o 
  -3   1  20     9658.68     9272.77    156.82 o 
  -2   1  20      654.29      776.43     79.40 o 
  -1   1  20       52.26      -66.00     66.00 o 
   0   1  20      522.46      655.60     73.49 o 
   1   1  20    10945.89    10659.59    170.65 o 
   2   1  20      696.88      562.25     71.97 o 
   3   1  20       67.72       23.11     76.17 o 
   4   1  20     1828.22     1958.39    126.17 o 
   5   1  20      759.77      781.62     75.00 o 
   6   1  20       32.79      -11.58     86.44 o 
   7   1  20      797.02      897.55    102.75 o 
   8   1  20     1086.82     1337.28    119.85 o 
   9   1  20      317.69      379.70    141.09 o 
  10   1  20     1780.83     1855.78    146.43 o 
  11   1  20      980.96     1191.40    147.36 o 
  12   1  20      620.96      756.19    134.47 o 
 -13   2  20      885.30     1058.56    164.21 o 
 -12   2  20      198.76      208.36    125.21 o 
 -11   2  20     1146.52     1305.41    130.74 o 
 -10   2  20      303.69      253.20    106.45 o 
  -9   2  20     3029.44     3366.53    150.49 o 
  -8   2  20       51.61      130.51    119.74 o 
  -7   2  20     7959.71     7702.60    191.11 o 
  -6   2  20     4421.86     4341.53    141.75 o 
  -5   2  20     5520.88     5133.85    149.91 o 
  -4   2  20      406.88      257.56     86.01 o 
  -3   2  20     7030.79     6565.11    149.37 o 
  -2   2  20      410.23      441.91     81.01 o 
  -1   2  20        3.52      -34.27     71.53 o 
   0   2  20      687.68      734.97     73.31 o 
   1   2  20     2982.69     3122.80     92.04 o 
   2   2  20     2523.74     2737.85     95.32 o 
   3   2  20     4007.33     4185.34    118.55 o 
   4   2  20    23288.09    22570.17    307.47 o 
   5   2  20      621.58      786.74     88.30 o 
   6   2  20        3.53      -19.31     87.57 o 
   7   2  20     2878.93     3246.27    153.09 o 
   8   2  20      802.89      938.82    130.52 o 
   9   2  20      297.50      356.25    129.91 o 
  10   2  20      140.86      499.14    132.29 o 
  11   2  20      305.50      264.87    124.56 o 
  12   2  20        2.45        2.76    189.39 o 
 -12   3  20       57.30      -88.10    124.58 o 
 -11   3  20      648.92      507.88    125.47 o 
 -10   3  20      732.79      691.88    120.29 o 
  -9   3  20      192.56       83.14    110.57 o 
  -8   3  20    14730.75    14626.10    288.99 o 
  -7   3  20     3884.50     3985.18    179.39 o 
  -6   3  20     1588.46     1618.28    116.38 o 
  -5   3  20     1018.54      997.96     96.86 o 
  -4   3  20     2055.12     2397.45    110.79 o 
  -3   3  20     1452.48     1398.12     95.11 o 
  -2   3  20      263.92      237.68     91.35 o 
  -1   3  20    15184.35    15220.27    232.35 o 
   0   3  20     2021.87     1937.23    104.91 o 
   1   3  20     2774.64     2655.15    115.21 o 
   2   3  20    33787.43    32749.53    633.77 o 
   3   3  20    19463.49    18745.38    302.48 o 
   4   3  20     1820.62     2064.88    121.34 o 
   5   3  20     9063.58     8837.37    214.76 o 
   6   3  20    16629.75    16053.53    319.14 o 
   7   3  20       32.27      186.45    113.39 o 
   8   3  20       18.65      -26.08    141.93 o 
   9   3  20     2921.12     3004.57    198.99 o 
  10   3  20        7.67       79.17    231.34 o 
  11   3  20        3.35     -168.62    181.89 o 
 -12   4  20      180.83      196.34    132.47 o 
 -11   4  20        3.64      -91.45    125.34 o 
 -10   4  20     4023.31     4196.30    157.42 o 
  -9   4  20        2.48      -12.62    122.23 o 
  -8   4  20     1748.22     1934.34    130.75 o 
  -7   4  20      932.72      812.94    117.21 o 
  -6   4  20     2925.09     3110.43    122.63 o 
  -5   4  20     5553.40     5618.61    171.43 o 
  -4   4  20    11758.77    11533.14    237.81 o 
  -3   4  20    12245.24    12352.54    227.31 o 
  -2   4  20      195.70      234.70    118.47 o 
  -1   4  20     5783.82     5637.57    166.47 o 
   0   4  20     2218.04     2224.06    120.60 o 
   1   4  20     1546.83     1336.70    110.64 o 
   2   4  20      390.15      446.40     99.70 o 
   3   4  20     1024.86     1217.90    108.42 o 
   4   4  20     1057.44      954.66    115.30 o 
   5   4  20      349.75      404.70    107.57 o 
   6   4  20     2392.92     2319.65    155.31 o 
   7   4  20        3.70      -47.06    139.33 o 
   8   4  20       19.20      321.83    151.93 o 
   9   4  20      158.89      209.67    159.65 o 
  10   4  20       36.35      107.58    179.07 o 
 -11   5  20       70.78      -96.02    155.59 o 
 -10   5  20     1787.55     1902.25    151.37 o 
  -9   5  20      373.46      216.58    156.14 o 
  -8   5  20       51.07     -136.74    136.74 o 
  -7   5  20      291.56      420.14    137.19 o 
  -6   5  20       86.00      108.29    122.77 o 
  -5   5  20      112.85       24.56    107.84 o 
  -4   5  20     1436.90     1645.50    144.27 o 
  -3   5  20     4901.72     5028.65    219.09 o 
  -2   5  20     1262.68     1275.10    112.75 o 
  -1   5  20       15.00       12.66     98.13 o 
   0   5  20       63.20        6.00    101.59 o 
   1   5  20        1.81     -105.68    105.68 o 
   2   5  20      374.67      192.96    126.97 o 
   3   5  20      654.82      670.97    118.22 o 
   4   5  20       92.56        6.88    111.45 o 
   5   5  20       70.22      210.48    129.00 o 
   6   5  20      989.87     1156.60    148.26 o 
   7   5  20       23.30       53.66    163.00 o 
   8   5  20      196.45       57.09    163.44 o 
   9   5  20      221.02      -39.14    174.63 o 
  -9   6  20      174.38      206.23    146.02 o 
  -8   6  20      552.96      515.31    141.95 o 
  -7   6  20       65.97       51.57    117.21 o 
  -6   6  20      948.52     1003.01    294.24 o 
  -5   6  20     3433.29     3787.96    175.64 o 
  -4   6  20        7.46       32.10    117.44 o 
  -3   6  20       78.71      188.10    112.13 o 
  -2   6  20       40.80      -46.63    111.54 o 
  -1   6  20       39.55     -116.58    116.58 o 
   0   6  20       57.61      -66.12    109.14 o 
   1   6  20      113.21      -28.95    116.63 o 
   2   6  20        2.09      131.72    115.59 o 
   3   6  20      245.96      260.69    118.16 o 
   4   6  20      134.46      154.26    117.46 o 
   5   6  20      199.32      228.99    133.31 o 
   6   6  20       13.28      115.24    150.18 o 
   7   6  20     1307.97     1403.58    169.24 o 
   8   6  20     1796.64     1994.58    195.69 o 
  -7   7  20     1946.33     2380.55    145.79 o 
  -6   7  20     2590.91     2979.17    149.30 o 
  -5   7  20      201.98       69.34    115.21 o 
  -4   7  20       33.61       33.04    120.74 o 
  -3   7  20      112.40       95.47    112.62 o 
  -2   7  20       25.48       71.74    110.76 o 
  -1   7  20        7.82     -112.94    112.94 o 
   0   7  20      896.42      845.33    125.19 o 
   1   7  20     1115.88     1137.70    127.10 o 
   2   7  20     1092.58     1281.25    132.93 o 
   3   7  20        8.74        6.40    123.75 o 
   4   7  20        1.99       62.80    126.62 o 
   5   7  20      684.12      665.25    151.31 o 
   6   7  20      724.64      780.82    164.84 o 
  -4   8  20      738.70      493.72    196.50 o 
  -3   8  20       26.31     -181.04    181.04 o 
  -2   8  20      209.19       71.28    108.04 o 
  -1   8  20       63.01      -66.25    110.33 o 
   0   8  20     1161.95     1320.94    152.66 o 
   1   8  20     3903.97     3901.84    171.29 o 
   2   8  20      436.78      658.87    171.47 o 
   3   8  20      163.17      248.69    133.14 o 
 -13   1  21     1459.58     1543.98    174.07 o 
 -12   1  21       49.79      -65.52    126.36 o 
 -11   1  21       51.35       61.76    125.02 o 
 -10   1  21      173.91      247.49    114.37 o 
  -9   1  21      267.45      298.66    100.12 o 
  -8   1  21     4482.08     4793.37    138.74 o 
  -7   1  21     6390.39     6022.96    154.00 o 
  -6   1  21      542.41      559.12     92.17 o 
  -5   1  21     1472.39     1473.24    120.13 o 
  -4   1  21     1024.56      877.75     84.75 o 
  -3   1  21     6765.45     6547.74    132.63 o 
  -2   1  21     2485.26     2671.65     91.54 o 
  -1   1  21      695.41      790.31     78.05 o 
   0   1  21      188.03      243.25     72.40 o 
   1   1  21     1065.00     1187.17     77.29 o 
   2   1  21     1283.94     1440.88     82.53 o 
   3   1  21      120.46      207.74     81.13 o 
   4   1  21     2588.59     2679.12    105.07 o 
   5   1  21     1205.89     1250.93     84.05 o 
   6   1  21      797.27      916.74    101.65 o 
   7   1  21      182.12      293.51    104.04 o 
   8   1  21      598.02      718.53    116.11 o 
   9   1  21     2025.15     2015.95    156.43 o 
  10   1  21     4222.01     4617.85    194.35 o 
  11   1  21     1305.43     1675.09    171.31 o 
 -12   2  21      180.90      222.74    127.53 o 
 -11   2  21      404.67      373.22    125.92 o 
 -10   2  21        6.56     -102.46    110.61 o 
  -9   2  21     5939.18     6028.40    177.17 o 
  -8   2  21    12159.33    11525.86    291.75 o 
  -7   2  21     7596.52     6765.39    162.47 o 
  -6   2  21      218.31      291.39     97.86 o 
  -5   2  21       15.94       31.91     88.24 o 
  -4   2  21      729.39      667.57     90.08 o 
  -3   2  21     1293.05     1298.13     93.03 o 
  -2   2  21     7968.15     7746.03    158.16 o 
  -1   2  21     5245.18     5200.17    124.96 o 
   0   2  21      180.26      346.39     71.76 o 
   1   2  21     6741.08     6552.30    128.79 o 
   2   2  21     7432.90     6926.43    141.24 o 
   3   2  21      167.82      257.36     82.89 o 
   4   2  21    20987.85    20326.41    302.23 o 
   5   2  21    16987.72    16074.05    285.70 o 
   6   2  21     1017.17     1006.21    133.41 o 
   7   2  21       10.50       38.17    132.02 o 
   8   2  21      327.05      503.35    182.65 o 
   9   2  21      231.58      370.35    173.09 o 
  10   2  21      161.67      253.06    136.10 o 
  11   2  21      332.45      622.41    129.16 o 
 -12   3  21      689.92      830.91    149.20 o 
 -11   3  21      186.04      134.58    124.87 o 
 -10   3  21      225.75      356.66    125.09 o 
  -9   3  21     2630.48     2992.32    156.74 o 
  -8   3  21     1858.90     1943.09    139.56 o 
  -7   3  21        5.75      -96.86    103.07 o 
  -6   3  21      743.58      651.11    101.27 o 
  -5   3  21     1646.26     1528.00    110.82 o 
  -4   3  21     3671.35     3784.91    124.03 o 
  -3   3  21     2359.26     2396.81    110.03 o 
  -2   3  21      735.91      707.23    105.59 o 
  -1   3  21     1468.41     1599.51    102.43 o 
   0   3  21      117.80       93.80     89.57 o 
   1   3  21     1381.63     1605.46    100.13 o 
   2   3  21      827.35      827.10     94.47 o 
   3   3  21      203.86      179.35     98.81 o 
   4   3  21      113.53       68.52    111.38 o 
   5   3  21     1097.17     1116.48    123.78 o 
   6   3  21        5.47      136.88    114.27 o 
   7   3  21      478.34      596.04    129.89 o 
   8   3  21      539.33      537.77    130.15 o 
   9   3  21      152.85       20.45    151.58 o 
  10   3  21       25.63       13.75    170.68 o 
  11   3  21      400.93      514.86    178.30 o 
 -11   4  21      480.24      397.47    134.57 o 
 -10   4  21      400.44      400.80    140.81 o 
  -9   4  21        9.44        5.51    125.79 o 
  -8   4  21     4977.82     4690.11    163.05 o 
  -7   4  21      219.50      288.41    109.39 o 
  -6   4  21       15.48      -94.73     94.73 o 
  -5   4  21     5885.77     5991.64    179.39 o 
  -4   4  21     5677.19     6034.07    170.31 o 
  -3   4  21      207.75      360.54    109.15 o 
  -2   4  21     4016.19     4130.78    164.84 o 
  -1   4  21     3945.34     3921.90    150.62 o 
   0   4  21     2969.25     3389.40    145.09 o 
   1   4  21      141.21       14.33    101.02 o 
   2   4  21     1935.05     1869.68    135.69 o 
   3   4  21      111.85      182.55    102.71 o 
   4   4  21     1094.11      935.39    123.71 o 
   5   4  21      132.18      281.55    134.40 o 
   6   4  21       26.40      150.85    155.38 o 
   7   4  21      128.79      250.39    161.54 o 
   8   4  21      116.87      343.54    169.28 o 
   9   4  21     1277.83     1548.55    327.46 o 
  10   4  21      346.61      530.99    183.27 o 
 -10   5  21      206.37      294.48    156.73 o 
  -9   5  21      499.53      396.75    152.06 o 
  -8   5  21        4.65      -69.36    138.69 o 
  -7   5  21       55.61       25.02    120.94 o 
  -6   5  21     2300.56     2481.37    146.68 o 
  -5   5  21      161.78      150.75    119.34 o 
  -4   5  21     1295.23     1446.90    126.80 o 
  -3   5  21     3593.28     3658.87    145.39 o 
  -2   5  21       37.69       17.46    106.15 o 
  -1   5  21      613.79      817.60    115.17 o 
   0   5  21      426.63      628.55    108.77 o 
   1   5  21       68.51      -17.49    118.34 o 
   2   5  21        3.85      -35.28    118.56 o 
   3   5  21     2852.90     2934.06    150.87 o 
   4   5  21       15.51       -5.02    136.13 o 
   5   5  21       25.80      208.42    134.90 o 
   6   5  21      445.91      610.78    147.79 o 
   7   5  21     1917.07     2153.42    189.33 o 
   8   5  21      371.71      460.02    178.78 o 
   9   5  21      562.08      657.96    172.07 o 
  -9   6  21      205.29      279.03    149.88 o 
  -8   6  21      711.89      750.32    199.19 o 
  -7   6  21     4099.19     4188.08    195.04 o 
  -6   6  21     5224.50     5450.27    362.51 o 
  -5   6  21      136.96      353.25    128.93 o 
  -4   6  21        7.90     -134.25    134.25 o 
  -3   6  21       95.24      143.25    118.17 o 
  -2   6  21       37.20       70.72    166.43 o 
  -1   6  21       29.06      112.16    120.21 o 
   0   6  21     1362.31     1450.75    142.49 o 
   1   6  21      243.91      240.84    177.67 o 
   2   6  21      185.24      131.25    140.95 o 
   3   6  21     4236.08     4365.05    202.79 o 
   4   6  21       25.93     -121.54    121.54 o 
   5   6  21        0.84      278.40    143.08 o 
   6   6  21      980.11     1083.44    153.05 o 
   7   6  21       60.61      -55.25    166.30 o 
  -7   7  21      676.62      727.80    227.89 o 
  -6   7  21      205.27      189.44    167.78 o 
  -5   7  21       51.58      -38.83    157.57 o 
  -4   7  21      777.23      847.92    128.42 o 
  -3   7  21       24.89      147.00    120.88 o 
  -2   7  21      283.10      279.70    121.17 o 
  -1   7  21      327.87      333.97    122.81 o 
   0   7  21     2470.34     2243.34    212.17 o 
   1   7  21     2634.54     3007.03    181.29 o 
   2   7  21      360.34      585.61    128.94 o 
   3   7  21     5123.39     5422.77    203.11 o 
   4   7  21     1263.63     1301.27    144.04 o 
   5   7  21       45.19      397.65    156.57 o 
  -3   8  21      164.28      195.93    196.14 o 
  -2   8  21      547.58      608.09    133.42 o 
  -1   8  21      390.90      373.78    124.63 o 
   0   8  21      574.16      672.26    130.01 o 
   1   8  21     4622.14     4941.02    194.83 o 
 -12   0  22      681.69     1056.38    258.98 o 
 -11   0  22     1598.26     1931.04    333.00 o 
 -10   0  22      559.04      903.97    178.28 o 
  -9   0  22       75.05       59.56    162.10 o 
  -8   0  22     3222.58     3114.84    205.77 o 
  -7   0  22     3580.05     3782.29    247.31 o 
  -6   0  22      382.02      508.57    125.01 o 
  -5   0  22      383.15      367.84    120.72 o 
  -4   0  22     5501.53     5009.76    182.24 o 
  -3   0  22       31.75      -62.76    110.53 o 
  -2   0  22      403.28      567.16    103.67 o 
  -1   0  22     5605.50     6012.68    170.73 o 
   0   0  22       24.49      -81.66    142.69 o 
   1   0  22     4045.49     4105.44    198.82 o 
   2   0  22     9912.69     9717.58    237.36 o 
   3   0  22      271.15      125.88    105.69 o 
   4   0  22     2732.22     2606.36    134.60 o 
   5   0  22       15.09      -41.99    133.35 o 
   6   0  22     6360.63     6272.60    220.84 o 
   7   0  22      272.57      198.34    150.34 o 
   8   0  22      818.42      469.57    192.97 o 
   9   0  22    11033.83    11309.78    363.42 o 
  10   0  22     5112.42     5519.09    411.52 o 
  11   0  22     2010.82     2275.06    296.40 o 
 -12   1  22      194.04      156.62    130.36 o 
 -11   1  22      333.86      190.58    137.13 o 
 -10   1  22      801.34      768.86    124.68 o 
  -9   1  22     2927.78     2597.18    174.31 o 
  -8   1  22     3187.94     3159.36    129.29 o 
  -7   1  22     5294.01     4922.22    176.01 o 
  -6   1  22     1915.37     1888.94    110.57 o 
  -5   1  22      270.78      201.77     91.74 o 
  -4   1  22        8.70      -16.53     85.50 o 
  -3   1  22     1176.08     1120.67     84.22 o 
  -2   1  22      760.31      827.93     81.04 o 
  -1   1  22    12759.63    12881.98    193.81 o 
   0   1  22      202.68      110.69     73.45 o 
   1   1  22      105.37       89.76     78.08 o 
   2   1  22    16136.98    15524.55    302.81 o 
   3   1  22     1042.11      902.22     80.79 o 
   4   1  22     2642.55     2647.99    105.27 o 
   5   1  22      947.86      989.65     97.32 o 
   6   1  22       69.44       30.87     96.18 o 
   7   1  22       18.14       49.97    111.54 o 
   8   1  22     1129.22     1132.98    139.51 o 
   9   1  22     2328.18     2316.67    170.09 o 
  10   1  22     1082.07     1402.49    156.97 o 
  11   1  22     1357.81     1833.23    179.37 o 
 -12   2  22     1749.12     1875.45    150.33 o 
 -11   2  22       22.03      -60.53    128.89 o 
 -10   2  22     1693.29     1897.46    140.75 o 
  -9   2  22      899.56      927.80    113.27 o 
  -8   2  22     4016.57     4248.66    142.19 o 
  -7   2  22       15.39     -100.09    100.09 o 
  -6   2  22     1010.22      919.01    104.32 o 
  -5   2  22     1569.46     1426.65    102.43 o 
  -4   2  22       91.48       58.68     87.94 o 
  -3   2  22     7893.41     8053.33    164.15 o 
  -2   2  22      899.16      999.17     89.62 o 
  -1   2  22     2338.32     2674.18    105.21 o 
   0   2  22     6983.18     6946.00    140.45 o 
   1   2  22     2120.94     1975.71     91.19 o 
   2   2  22     4449.17     4601.03    132.30 o 
   3   2  22     7767.98     7380.45    158.56 o 
   4   2  22     1125.24     1329.27    141.99 o 
   5   2  22     4723.01     4859.77    159.27 o 
   6   2  22       11.80      107.74    116.15 o 
   7   2  22      410.89      396.68    128.85 o 
   8   2  22      241.11      262.97    131.38 o 
   9   2  22       11.08      169.38    136.38 o 
  10   2  22       44.88      135.03    142.80 o 
  11   2  22      524.46      702.03    167.36 o 
 -11   3  22       25.87      296.04    133.26 o 
 -10   3  22     4430.82     4429.77    180.16 o 
  -9   3  22     4298.46     4564.53    199.96 o 
  -8   3  22     2809.04     2755.94    152.78 o 
  -7   3  22     5340.19     5437.74    174.86 o 
  -6   3  22     1818.61     1936.92    118.39 o 
  -5   3  22     1067.25     1008.08    104.45 o 
  -4   3  22       92.27      116.98     94.78 o 
  -3   3  22     6881.73     6713.16    164.94 o 
  -2   3  22     5731.55     5564.94    174.36 o 
  -1   3  22      537.00      446.03     91.46 o 
   0   3  22    16000.98    15755.92    251.43 o 
   1   3  22     8537.16     8267.61    160.02 o 
   2   3  22     2420.31     2445.08    107.33 o 
   3   3  22     5293.03     5015.16    160.11 o 
   4   3  22    13077.50    12004.52    292.25 o 
   5   3  22     2189.98     2178.26    139.10 o 
   6   3  22       32.23       67.42    115.93 o 
   7   3  22      204.78       80.19    126.03 o 
   8   3  22     1073.93     1150.12    176.33 o 
   9   3  22        7.61      215.25    240.85 o 
  10   3  22       83.32       55.88    207.41 o 
 -11   4  22        1.84      -49.34    162.08 o 
 -10   4  22     1496.07     1448.03    164.84 o 
  -9   4  22     6156.92     5929.30    192.97 o 
  -8   4  22     1449.55     1553.94    127.01 o 
  -7   4  22       86.20     -108.58    109.05 o 
  -6   4  22       64.37      -64.64    103.40 o 
  -5   4  22     2727.26     3013.57    162.22 o 
  -4   4  22       72.21       65.41    111.58 o 
  -3   4  22      677.93      789.98    119.34 o 
  -2   4  22        2.49     -127.83    127.83 o 
  -1   4  22      597.10      700.23    115.37 o 
   0   4  22    10346.92    10213.86    352.31 o 
   1   4  22     7859.44     7606.20    201.41 o 
   2   4  22        5.84     -106.70    106.70 o 
   3   4  22      166.81      124.35    103.49 o 
   4   4  22     1517.26     1411.20    135.23 o 
   5   4  22      304.17      435.03    149.32 o 
   6   4  22       77.22      277.15    142.61 o 
   7   4  22      636.71      656.31    176.38 o 
   8   4  22       14.93      403.98    346.47 o 
   9   4  22       74.44      125.09    455.93 o 
 -10   5  22      447.29      292.67    168.56 o 
  -9   5  22      179.62      197.39    151.91 o 
  -8   5  22       45.86       81.45    134.53 o 
  -7   5  22      286.63      320.52    130.85 o 
  -6   5  22     1142.77     1284.43    146.64 o 
  -5   5  22       36.65     -113.95    113.95 o 
  -4   5  22      125.43      162.63    121.71 o 
  -3   5  22      252.89      150.82    114.98 o 
  -2   5  22      755.13      645.14    147.97 o 
  -1   5  22     2068.75     2050.44    144.93 o 
   0   5  22       91.81      216.37    110.46 o 
   1   5  22       52.27      -35.23    143.91 o 
   2   5  22       77.13      -64.17    162.37 o 
   3   5  22     2070.50     2062.64    148.42 o 
   4   5  22       66.89      209.61    138.79 o 
   5   5  22      140.35      312.93    176.27 o 
   6   5  22     1547.79     1421.28    167.35 o 
   7   5  22     1004.25     1128.16    316.13 o 
   8   5  22     2598.70     2691.11    218.91 o 
  -8   6  22       30.60       74.01    135.74 o 
  -7   6  22      307.80      285.25    144.07 o 
  -6   6  22        6.48       91.66    142.03 o 
  -5   6  22      168.97      157.13    135.58 o 
  -4   6  22     1598.58     1415.29    277.47 o 
  -3   6  22      102.98      320.32    130.16 o 
  -2   6  22        5.60       92.99    122.37 o 
  -1   6  22      126.35      -70.02    122.49 o 
   0   6  22       33.22      115.60    126.90 o 
   1   6  22      365.25      244.53    130.56 o 
   2   6  22      185.76       72.15    127.27 o 
   3   6  22     1098.86     1222.46    160.32 o 
   4   6  22      516.93      275.48    143.38 o 
   5   6  22      370.41      409.12    186.81 o 
   6   6  22     3485.89     3463.62    379.45 o 
   7   6  22      264.92      442.10    277.03 o 
  -6   7  22      370.66      363.32    180.30 o 
  -5   7  22      364.47      334.37    155.46 o 
  -4   7  22      492.97      838.37    151.55 o 
  -3   7  22      135.99       66.95    134.01 o 
  -2   7  22      111.33      106.13    133.76 o 
  -1   7  22      778.39      951.54    134.44 o 
   0   7  22      799.41     1075.72    138.27 o 
   1   7  22      556.68      599.81    138.99 o 
   2   7  22      530.08      592.58    137.72 o 
   3   7  22     1874.33     1982.91    156.73 o 
   4   7  22      110.22      -31.06    227.99 o 
 -12   1  23       54.20      -37.82    134.11 o 
 -11   1  23      157.20      175.53    134.28 o 
 -10   1  23      197.20      118.86    120.99 o 
  -9   1  23      449.48      470.37    125.04 o 
  -8   1  23     2126.10     2135.28    124.55 o 
  -7   1  23      751.65      702.05    109.19 o 
  -6   1  23     1242.35     1272.56    130.55 o 
  -5   1  23      178.49      145.86     96.61 o 
  -4   1  23     1990.31     1971.40    108.62 o 
  -3   1  23       10.69       94.47     86.18 o 
  -2   1  23     5356.75     5540.86    138.73 o 
  -1   1  23     8750.69     9074.57    189.62 o 
   0   1  23     1457.97     1555.76     92.38 o 
   1   1  23      644.95      595.10     86.94 o 
   2   1  23     1398.72     1390.78     92.23 o 
   3   1  23      950.32     1057.25     87.61 o 
   4   1  23     6438.69     5843.55    164.68 o 
   5   1  23     5318.15     5101.75    186.53 o 
   6   1  23      134.71      229.75    112.05 o 
   7   1  23      324.77      356.55    121.92 o 
   8   1  23     1252.06     1177.36    151.98 o 
   9   1  23     1348.44     1608.90    163.57 o 
  10   1  23       47.59      327.73    156.94 o 
 -11   2  23      382.16      570.62    154.47 o 
 -10   2  23     2353.77     2385.40    137.59 o 
  -9   2  23     1506.38     1300.06    121.22 o 
  -8   2  23     1515.04     1467.48    118.13 o 
  -7   2  23     3516.88     3555.03    148.29 o 
  -6   2  23     2041.21     2081.67    121.60 o 
  -5   2  23       10.70       64.58     94.37 o 
  -4   2  23      328.41      240.12     91.54 o 
  -3   2  23      257.70      354.94     93.78 o 
  -2   2  23     2603.79     2630.43    111.01 o 
  -1   2  23    13412.13    13694.62    233.57 o 
   0   2  23     8137.35     8184.82    187.01 o 
   1   2  23      204.93      304.92     79.98 o 
   2   2  23     7252.48     6891.01    269.29 o 
   3   2  23     4590.98     4401.95    143.46 o 
   4   2  23     1889.69     1753.46    112.36 o 
   5   2  23      345.25      148.91    102.24 o 
   6   2  23      342.20      373.18    157.67 o 
   7   2  23       58.14       86.97    137.60 o 
   8   2  23        0.22       46.05    136.39 o 
   9   2  23       33.20       46.31    143.47 o 
  10   2  23      126.60      169.25    154.69 o 
 -11   3  23       53.55      -91.17    137.14 o 
 -10   3  23     3328.60     3299.54    159.71 o 
  -9   3  23       92.30      121.10    127.49 o 
  -8   3  23      911.88      952.97    168.54 o 
  -7   3  23       76.46       86.42    109.65 o 
  -6   3  23        3.57       21.29    108.90 o 
  -5   3  23       86.13      -98.11     98.11 o 
  -4   3  23       80.42      138.00     99.27 o 
  -3   3  23       89.47      230.06     98.66 o 
  -2   3  23      405.45      399.42     99.30 o 
  -1   3  23     5644.85     5719.56    147.54 o 
   0   3  23     7748.60     7629.99    163.12 o 
   1   3  23      568.62      583.33     99.39 o 
   2   3  23      596.83      596.45    105.15 o 
   3   3  23       79.76       -3.62    106.84 o 
   4   3  23       41.17      146.40    119.68 o 
   5   3  23       98.24      -61.89    139.47 o 
   6   3  23     1118.48      992.48    138.37 o 
   7   3  23       62.64      -62.37    131.22 o 
   8   3  23       22.34       -7.72    170.76 o 
   9   3  23       65.86      130.14    193.79 o 
 -10   4  23     1524.62     1487.73    162.51 o 
  -9   4  23     1588.99     1787.09    152.90 o 
  -8   4  23       15.22       29.16    127.69 o 
  -7   4  23     4324.09     4546.66    164.17 o 
  -6   4  23      177.56      196.80    120.31 o 
  -5   4  23        3.97       30.57    113.77 o 
  -4   4  23     3070.40     3002.14    198.65 o 
  -3   4  23     1363.66     1499.12    133.65 o 
  -2   4  23      800.69     1131.47    127.43 o 
  -1   4  23     2499.40     2619.23    145.58 o 
   0   4  23     1464.31     1563.60    129.45 o 
   1   4  23     1714.43     1908.65    131.84 o 
   2   4  23       36.80      -40.06    111.81 o 
   3   4  23      408.84      404.57    102.24 o 
   4   4  23       12.86     -122.03    122.03 o 
   5   4  23        0.71      133.08    146.01 o 
   6   4  23      873.98      727.13    157.93 o 
   7   4  23      901.76     1081.85    189.25 o 
   8   4  23       21.52       29.94    186.18 o 
   9   4  23      840.77      757.36    194.86 o 
  -9   5  23       29.17      272.83    154.98 o 
  -8   5  23       22.21      165.25    137.38 o 
  -7   5  23      473.18      838.34    169.73 o 
  -6   5  23       50.16      113.35    129.98 o 
  -5   5  23     2735.96     2788.23    267.79 o 
  -4   5  23       15.89      -19.46    126.03 o 
  -3   5  23        6.19      147.33    119.31 o 
  -2   5  23      495.37      563.97    168.88 o 
  -1   5  23      238.39      339.55    120.81 o 
   0   5  23     1159.82     1138.18    138.67 o 
   1   5  23      224.78      290.12    129.90 o 
   2   5  23       40.49      -90.91    131.12 o 
   3   5  23      123.24      -11.10    131.58 o 
   4   5  23       96.28      173.60    149.71 o 
   5   5  23     2992.34     2866.08    190.58 o 
   6   5  23      818.40      844.55    167.11 o 
   7   5  23       83.79      303.49    199.91 o 
  -7   6  23      103.01      161.87    165.22 o 
  -6   6  23      540.38      838.83    154.54 o 
  -5   6  23      380.60      368.26    137.48 o 
  -4   6  23      167.47      -84.32    132.06 o 
  -3   6  23     1351.44     1391.72    231.00 o 
  -2   6  23     4654.95     4840.34    221.13 o 
  -1   6  23      463.91      284.79    137.69 o 
   0   6  23        1.58      135.81    132.14 o 
   1   6  23     2281.50     2460.78    160.98 o 
   2   6  23       76.27     -135.49    135.49 o 
   3   6  23       51.03      -32.27    134.89 o 
   4   6  23      521.70      593.74    165.34 o 
   5   6  23      248.11      504.48    250.39 o 
   6   6  23      262.24      374.25    165.61 o 
  -4   7  23     1055.13     1337.91    150.32 o 
  -3   7  23      202.64      313.62    140.90 o 
  -2   7  23       47.33      -85.08    134.68 o 
  -1   7  23     1683.38     1658.97    148.12 o 
   0   7  23      471.52      507.70    142.55 o 
   1   7  23     5013.58     5161.17    209.98 o 
   2   7  23     4300.06     4350.17    266.08 o 
   3   7  23      380.03      178.98    191.96 o 
 -11   0  24      946.78      682.37    197.17 o 
 -10   0  24      319.41      420.60    184.62 o 
  -9   0  24       27.66       45.73    175.83 o 
  -8   0  24      111.66       65.34    276.62 o 
  -7   0  24     3076.57     3423.68    439.00 o 
  -6   0  24     3530.76     3529.19    205.59 o 
  -5   0  24        6.00      166.76    135.16 o 
  -4   0  24     1486.88     1424.37    136.77 o 
  -3   0  24     7160.75     7035.17    285.06 o 
  -2   0  24      111.53       98.92    108.54 o 
  -1   0  24      595.86      570.56    114.52 o 
   0   0  24     1046.50     1258.84    166.43 o 
   1   0  24     1034.16      897.22    130.79 o 
   2   0  24       11.82     -114.11    114.11 o 
   3   0  24      154.54       45.50    121.90 o 
   4   0  24    15186.17    14044.57    301.88 o 
   5   0  24      271.13      174.13    148.08 o 
   6   0  24     1258.28     1132.91    194.58 o 
   7   0  24    15483.18    15062.31    431.67 o 
   8   0  24     3214.76     2995.33    237.70 o 
   9   0  24      664.76      845.30    199.40 o 
  10   0  24     7360.66     7523.60    480.96 o 
 -11   1  24      105.41       -4.98    136.20 o 
 -10   1  24      352.87      223.69    128.06 o 
  -9   1  24     1205.07     1264.41    135.33 o 
  -8   1  24     2593.73     2678.51    146.71 o 
  -7   1  24      381.29      341.28    110.94 o 
  -6   1  24      650.28      598.41    105.14 o 
  -5   1  24     1364.57     1437.41    111.25 o 
  -4   1  24     2772.71     2803.98    119.05 o 
  -3   1  24    11773.48    11481.07    196.64 o 
  -2   1  24     8695.56     8487.75    191.79 o 
  -1   1  24     1627.97     1794.62     96.96 o 
   0   1  24     6396.84     6389.35    185.66 o 
   1   1  24      107.15      124.10     87.17 o 
   2   1  24     1687.46     1693.76     98.99 o 
   3   1  24      169.05      316.87     83.55 o 
   4   1  24       50.57       38.02     98.18 o 
   5   1  24     1035.53     1202.13    125.53 o 
   6   1  24     2823.97     2677.55    186.00 o 
   7   1  24        9.26      -71.25    121.74 o 
   8   1  24        2.27      -70.35    152.04 o 
   9   1  24      890.46      855.78    172.10 o 
  10   1  24      506.34      630.28    171.31 o 
 -11   2  24     1110.49     1254.61    147.12 o 
 -10   2  24       88.62      267.13    134.16 o 
  -9   2  24     1796.98     1758.32    130.94 o 
  -8   2  24        5.89       46.24    112.59 o 
  -7   2  24     1765.29     1799.82    126.80 o 
  -6   2  24        8.68      -22.26    104.57 o 
  -5   2  24     2213.57     2220.96    117.27 o 
  -4   2  24      786.05      862.60    103.56 o 
  -3   2  24        5.50       98.95     97.16 o 
  -2   2  24    14444.87    14239.42    221.98 o 
  -1   2  24       94.16      127.29     93.02 o 
   0   2  24     1622.20     1760.59     96.56 o 
   1   2  24      996.23     1296.16     91.56 o 
   2   2  24     1524.67     1333.70    109.01 o 
   3   2  24      479.70      321.03    105.38 o 
   4   2  24      137.74       65.08    112.40 o 
   5   2  24      260.49      -34.39    128.89 o 
   6   2  24     1391.21     1205.17    145.44 o 
   7   2  24      864.05      755.90    148.86 o 
   8   2  24       38.45      144.26    157.95 o 
   9   2  24      345.21      351.86    159.48 o 
 -10   3  24      846.72      942.49    130.79 o 
  -9   3  24     1892.19     2042.16    137.82 o 
  -8   3  24     3500.59     3422.63    137.76 o 
  -7   3  24     4842.28     4795.63    205.33 o 
  -6   3  24      205.67      146.49    114.71 o 
  -5   3  24      393.06      436.73    109.33 o 
  -4   3  24      631.77      648.93    111.38 o 
  -3   3  24      177.46      260.48     97.70 o 
  -2   3  24     6395.38     6191.46    154.75 o 
  -1   3  24     5699.66     5679.22    154.50 o 
   0   3  24     3437.08     3662.07    168.75 o 
   1   3  24     1923.98     2152.75    135.02 o 
   2   3  24     1283.28     1283.70    115.27 o 
   3   3  24     1959.14     2167.48    137.49 o 
   4   3  24     1254.80     1215.87    143.98 o 
   5   3  24       38.96     -133.89    133.89 o 
   6   3  24      375.04      391.63    132.96 o 
   7   3  24       94.95      123.84    142.94 o 
   8   3  24      203.93      273.22    212.89 o 
   9   3  24     1593.14     1400.36    211.07 o 
  -9   4  24      123.59     -132.67    132.67 o 
  -8   4  24     1496.67     1370.43    142.91 o 
  -7   4  24      210.92      270.04    142.58 o 
  -6   4  24      991.37     1097.85    131.22 o 
  -5   4  24     5485.56     5409.41    174.33 o 
  -4   4  24       64.38       21.25    128.27 o 
  -3   4  24       53.12       52.74    129.50 o 
  -2   4  24     6404.65     6649.40    208.21 o 
  -1   4  24     6840.22     6316.76    290.99 o 
   0   4  24     1199.99     1260.03    171.53 o 
   1   4  24     2113.65     1965.47    157.43 o 
   2   4  24      694.08      727.62    116.51 o 
   3   4  24      817.38      745.62    150.75 o 
   4   4  24      176.03      161.35    133.31 o 
   5   4  24      547.24      548.28    238.63 o 
   6   4  24      148.63      274.11    170.48 o 
   7   4  24      169.69       96.58    187.01 o 
   8   4  24      273.96      640.20    193.47 o 
  -8   5  24      481.00      533.14    147.72 o 
  -7   5  24      158.09      261.41    139.22 o 
  -6   5  24      480.16      784.61    162.96 o 
  -5   5  24     2285.09     2616.57    159.29 o 
  -4   5  24      403.25      478.12    133.36 o 
  -3   5  24      410.72      470.68    131.68 o 
  -2   5  24       67.65      -91.29    126.09 o 
  -1   5  24       20.66       14.81    123.39 o 
   0   5  24     1841.19     1794.03    261.38 o 
   1   5  24       86.86      -49.06    132.47 o 
   2   5  24      892.00      816.08    144.66 o 
   3   5  24      550.08      616.07    145.61 o 
   4   5  24        8.48     -238.74    238.74 o 
   5   5  24      930.60      938.75    174.12 o 
   6   5  24     1045.63     1317.55    186.40 o 
  -6   6  24      832.55      863.94    247.88 o 
  -5   6  24       37.21      -38.88    146.79 o 
  -4   6  24      222.79      122.63    156.83 o 
  -3   6  24     1042.72     1138.03    180.94 o 
  -2   6  24        8.23       11.89    143.69 o 
  -1   6  24       40.11       61.79    136.45 o 
   0   6  24     1508.54     1722.09    174.45 o 
   1   6  24     2228.52     2267.64    162.10 o 
   2   6  24       65.71      147.87    142.68 o 
   3   6  24      814.99      920.21    151.92 o 
   4   6  24     3480.43     3352.85    204.83 o 
   5   6  24      418.98      583.56    174.79 o 
  -2   7  24      886.45      719.12    160.17 o 
  -1   7  24      524.12      287.99    147.55 o 
   0   7  24      415.85      599.36    156.78 o 
 -11   1  25       18.46       93.66    139.06 o 
 -10   1  25       30.14       43.30    136.28 o 
  -9   1  25        7.17      109.55    123.21 o 
  -8   1  25     2025.16     1873.77    142.81 o 
  -7   1  25     5880.57     5865.94    179.23 o 
  -6   1  25     1521.34     1587.80    123.89 o 
  -5   1  25      283.39      225.87    106.11 o 
  -4   1  25       12.20       -0.16     96.92 o 
  -3   1  25     6505.41     6713.28    163.01 o 
  -2   1  25     2233.36     2473.68    110.05 o 
  -1   1  25     2410.02     2595.67    109.49 o 
   0   1  25     2425.91     2895.30    165.01 o 
   1   1  25      932.51      889.76     96.89 o 
   2   1  25      459.75      509.42     91.91 o 
   3   1  25     1206.57     1254.06    117.69 o 
   4   1  25      689.61      549.64    123.59 o 
   5   1  25     2500.13     2665.47    145.13 o 
   6   1  25     5373.44     5070.39    174.53 o 
   7   1  25     1128.05      984.11    166.50 o 
   8   1  25       21.27       82.93    191.66 o 
   9   1  25      589.91      601.38    160.40 o 
 -10   2  25       81.77      -56.35    135.58 o 
  -9   2  25     1275.51     1051.11    141.39 o 
  -8   2  25     1241.04     1143.01    137.96 o 
  -7   2  25      241.25      245.43    116.36 o 
  -6   2  25      138.53      200.26    104.96 o 
  -5   2  25       83.87      -35.11     98.76 o 
  -4   2  25     1195.04     1358.72    110.53 o 
  -3   2  25     5352.69     5186.34    145.67 o 
  -2   2  25     3145.53     3292.50    146.39 o 
  -1   2  25      447.03      474.83    121.01 o 
   0   2  25     4379.70     4764.86    128.96 o 
   1   2  25     1310.03     1300.40     95.95 o 
   2   2  25     1001.21     1033.77    114.20 o 
   3   2  25       62.81     -101.05    101.05 o 
   4   2  25      240.08       39.24    120.78 o 
   5   2  25      265.49      131.97    166.96 o 
   6   2  25      128.07       -4.43    139.84 o 
   7   2  25      808.86      687.86    161.06 o 
   8   2  25     1115.69     1202.39    173.73 o 
   9   2  25        3.44       62.20    164.99 o 
 -10   3  25      165.85       44.97    127.41 o 
  -9   3  25     2988.55     3407.55    153.07 o 
  -8   3  25      198.19       92.64    117.54 o 
  -7   3  25        9.00       20.14    110.21 o 
  -6   3  25     1840.13     2059.11    127.61 o 
  -5   3  25     1548.78     1571.59    117.34 o 
  -4   3  25       65.58     -105.54    105.54 o 
  -3   3  25      374.99      423.10    105.13 o 
  -2   3  25       91.20       -6.25     94.05 o 
  -1   3  25     1704.58     1671.01    119.80 o 
   0   3  25     1850.11     2280.93    141.96 o 
   1   3  25      905.28     1172.57    113.33 o 
   2   3  25       35.62      -64.89    114.88 o 
   3   3  25       10.31      -45.85    119.61 o 
   4   3  25     1051.05      923.05    145.34 o 
   5   3  25      651.48      671.18    146.46 o 
   6   3  25       40.95       16.06    138.67 o 
   7   3  25      396.21      397.95    161.28 o 
   8   3  25        7.44      186.45    205.26 o 
  -9   4  25     1201.59     1440.98    149.25 o 
  -8   4  25     1270.77     1266.57    186.82 o 
  -7   4  25       13.28       15.49    131.20 o 
  -6   4  25     3011.06     3323.93    160.44 o 
  -5   4  25      257.08      299.35    126.09 o 
  -4   4  25        3.86      118.59    134.51 o 
  -3   4  25     1518.62     1715.00    146.73 o 
  -2   4  25      410.81      409.85    127.80 o 
  -1   4  25      264.68      391.27    131.23 o 
   0   4  25      622.75      590.73    131.37 o 
   1   4  25      476.18      344.20    118.97 o 
   2   4  25       28.89       87.33    113.60 o 
   3   4  25      961.65      963.54    150.52 o 
   4   4  25      941.78      809.91    175.66 o 
   5   4  25      597.62      504.65    174.60 o 
   6   4  25        2.58     -213.35    213.35 o 
   7   4  25      989.39     1386.53    512.03 o 
  -7   5  25     1132.91     1413.63    154.97 o 
  -6   5  25     1730.59     2183.18    236.33 o 
  -5   5  25       19.35       69.28    138.65 o 
  -4   5  25     1794.16     2169.42    177.87 o 
  -3   5  25       12.58       -0.92    133.99 o 
  -2   5  25       95.38     -102.05    161.51 o 
  -1   5  25      149.25      -19.07    126.78 o 
   0   5  25       35.50       16.36    142.37 o 
   1   5  25      963.99      969.96    153.02 o 
   2   5  25      784.59      877.81    151.29 o 
   3   5  25     1800.92     1898.41    168.41 o 
   4   5  25        3.12       27.01    160.94 o 
   5   5  25      328.06      162.13    323.58 o 
  -5   6  25      655.34      718.11    217.76 o 
  -4   6  25     2514.90     2521.48    177.41 o 
  -3   6  25     1749.65     1758.34    165.99 o 
  -2   6  25      292.74      400.44    149.89 o 
  -1   6  25     2922.81     3018.25    182.17 o 
   0   6  25        0.79      163.77    152.08 o 
   1   6  25      140.25      265.63    153.00 o 
   2   6  25      750.83      538.81    156.57 o 
   3   6  25       80.55      178.65    152.76 o 
 -10   0  26      468.01      267.21    196.56 o 
  -9   0  26     1591.70     1541.21    206.94 o 
  -8   0  26     6392.99     6104.64    265.38 o 
  -7   0  26     2980.42     2620.30    231.52 o 
  -6   0  26      672.32      829.13    219.69 o 
  -5   0  26     4461.95     4569.16    422.26 o 
  -4   0  26       22.07      -52.35    160.40 o 
  -3   0  26      965.70     1092.09    146.05 o 
  -2   0  26     3707.99     3977.69    192.15 o 
  -1   0  26     1761.97     1823.37    160.79 o 
   0   0  26      331.31      459.65    138.29 o 
   1   0  26      360.72      340.60    159.41 o 
   2   0  26     2389.83     2422.39    206.15 o 
   3   0  26     1128.99     1072.05    141.23 o 
   4   0  26     2272.78     2465.73    191.20 o 
   5   0  26    28143.49    26657.78    706.27 o 
   6   0  26     5670.42     5474.46    287.41 o 
   7   0  26       10.18     -203.61    203.61 o 
   8   0  26     3900.80     3695.56    258.68 o 
 -10   1  26       16.76       81.97    141.62 o 
  -9   1  26       13.67       31.35    132.09 o 
  -8   1  26       46.52      186.93    130.47 o 
  -7   1  26     4246.51     4462.69    171.23 o 
  -6   1  26      166.85      132.23    113.61 o 
  -5   1  26     1374.78     1523.31    119.25 o 
  -4   1  26     4410.70     4527.01    142.87 o 
  -3   1  26       10.30      -46.94     97.64 o 
  -2   1  26     3357.58     3771.78    162.93 o 
  -1   1  26     2268.75     2676.13    111.71 o 
   0   1  26     3447.72     3540.90    127.40 o 
   1   1  26        1.62     -101.87    101.87 o 
   2   1  26     2274.42     2574.75    144.13 o 
   3   1  26      847.60      634.18    103.41 o 
   4   1  26      836.47      711.67    144.99 o 
   5   1  26     1964.17     1607.62    142.48 o 
   6   1  26        7.68      -76.98    122.20 o 
   7   1  26     1275.58     1273.55    179.03 o 
   8   1  26        1.13     -134.66    172.93 o 
  -9   2  26      200.87      112.46    134.74 o 
  -8   2  26     1109.95      940.84    128.04 o 
  -7   2  26      802.96      948.19    124.57 o 
  -6   2  26        5.55     -111.13    111.13 o 
  -5   2  26       40.94      159.12    119.53 o 
  -4   2  26     3524.48     3775.34    133.05 o 
  -3   2  26     1011.06     1281.73    155.28 o 
  -2   2  26      121.84      300.18     96.06 o 
  -1   2  26     5506.95     6003.21    145.76 o 
   0   2  26       39.52       27.93    109.44 o 
   1   2  26      471.72      340.92    100.66 o 
   2   2  26        8.09      -69.21    104.94 o 
   3   2  26      254.56      144.46    108.08 o 
   4   2  26      833.83      332.66    151.67 o 
   5   2  26      377.68      478.02    149.48 o 
   6   2  26        7.92     -149.44    149.44 o 
   7   2  26      864.33      805.25    169.04 o 
   8   2  26      300.28      129.25    192.84 o 
  -9   3  26      851.05      824.37    129.99 o 
  -8   3  26      266.45      397.63    123.68 o 
  -7   3  26      113.48      106.20    118.44 o 
  -6   3  26     1952.08     2089.77    129.76 o 
  -5   3  26       45.16       49.52    104.86 o 
  -4   3  26       47.62      -77.62    108.09 o 
  -3   3  26     1491.98     1277.19    112.34 o 
  -2   3  26     1539.09     1396.29    121.44 o 
  -1   3  26     2036.02     2035.75    176.14 o 
   0   3  26      931.65      916.60    124.11 o 
   1   3  26     2117.99     2193.55    134.51 o 
   2   3  26      352.11      287.52    125.53 o 
   3   3  26      886.77      706.83    133.37 o 
   4   3  26      114.31      -21.19    148.92 o 
   5   3  26       15.69     -142.72    142.72 o 
   6   3  26      136.43      224.55    157.80 o 
   7   3  26      424.24      383.14    201.80 o 
  -8   4  26      259.87      130.36    142.36 o 
  -7   4  26     1455.90     1550.38    151.76 o 
  -6   4  26     2166.66     1975.96    157.14 o 
  -5   4  26        9.53      101.81    161.38 o 
  -4   4  26     5775.73     6232.27    311.15 o 
  -3   4  26      876.44     1002.75    214.68 o 
  -2   4  26      566.94      390.41    173.88 o 
  -1   4  26     1484.94     1425.97    138.48 o 
   0   4  26      752.29      642.22    127.28 o 
   1   4  26       55.57       85.13    117.95 o 
   2   4  26       12.99      -92.64    118.60 o 
   3   4  26      353.91      234.20    145.58 o 
   4   4  26     4324.80     4245.69    231.41 o 
   5   4  26      228.69      134.01    181.77 o 
   6   4  26      497.58      386.10    189.23 o 
  -6   5  26      162.25      106.43    145.48 o 
  -5   5  26       60.55      203.13    150.09 o 
  -4   5  26      136.62      251.43    143.87 o 
  -3   5  26      735.34      504.52    161.59 o 
  -2   5  26      545.77      769.45    152.46 o 
  -1   5  26      116.34      217.36    148.14 o 
   0   5  26      679.03      616.12    159.52 o 
   1   5  26       50.65       -1.10    191.59 o 
   2   5  26       26.48       -5.21    131.60 o 
   3   5  26     1314.55     1450.55    193.55 o 
   4   5  26     1904.19     1472.06    190.00 o 
  -2   6  26     1456.24     1701.83    257.11 o 
  -1   6  26      521.68      559.61    186.53 o 
   0   6  26       79.79     -148.58    151.77 o 
   1   6  26     1370.17     1535.15    169.94 o 
  -9   1  27      910.83      887.69    147.96 o 
  -8   1  27     1913.36     2038.67    154.20 o 
  -7   1  27       69.06       78.03    134.54 o 
  -6   1  27     3412.37     3688.33    216.29 o 
  -5   1  27     3151.33     3376.71    141.05 o 
  -4   1  27     1252.73     1338.20    127.08 o 
  -3   1  27       35.98       88.88     98.58 o 
  -2   1  27     4526.11     4787.26    164.29 o 
  -1   1  27       75.11       98.59     95.68 o 
   0   1  27     1265.20     1327.37    114.11 o 
   1   1  27     2007.58     2352.77    144.42 o 
   2   1  27       41.91       75.02    101.83 o 
   3   1  27     1520.72     1722.81    128.48 o 
   4   1  27     3532.40     3493.61    299.68 o 
   5   1  27     1793.75     1828.85    148.24 o 
   6   1  27      301.64      305.62    169.68 o 
   7   1  27     1118.88     1109.17    184.26 o 
  -9   2  27      169.77       78.77    143.77 o 
  -8   2  27      320.05      223.67    138.75 o 
  -7   2  27      587.13      474.64    120.56 o 
  -6   2  27      392.91      498.79    113.69 o 
  -5   2  27      195.18      236.95    114.49 o 
  -4   2  27      195.16      150.16    107.66 o 
  -3   2  27      157.79      229.63    105.28 o 
  -2   2  27     1359.47     1378.04    110.96 o 
  -1   2  27     4611.91     4989.77    185.90 o 
   0   2  27     2558.81     2785.10    127.96 o 
   1   2  27      735.75      635.24    109.70 o 
   2   2  27      525.18      450.97    128.22 o 
   3   2  27        6.56     -122.32    122.32 o 
   4   2  27       25.62     -161.18    179.09 o 
   5   2  27      123.33      -25.75    153.08 o 
   6   2  27       48.83     -115.16    160.12 o 
   7   2  27       64.75     -163.06    163.06 o 
  -8   3  27      177.11      133.03    126.47 o 
  -7   3  27      386.47      416.99    152.97 o 
  -6   3  27       61.93       29.61    121.33 o 
  -5   3  27     2193.11     2423.35    145.57 o 
  -4   3  27     1580.47     1830.69    125.59 o 
  -3   3  27      425.24      383.06    110.15 o 
  -2   3  27       47.15       43.36    104.01 o 
  -1   3  27        0.22      176.83    123.05 o 
   0   3  27      285.06      348.42    123.84 o 
   1   3  27       60.25      175.34    120.97 o 
   2   3  27      428.25      317.32    129.44 o 
   3   3  27     1268.10     1053.27    159.52 o 
   4   3  27        5.07      -82.62    156.48 o 
   5   3  27        1.81     -151.78    151.78 o 
   6   3  27      108.98       -8.39    172.07 o 
  -6   4  27       97.00      145.90    175.29 o 
  -5   4  27     2020.63     2211.24    166.50 o 
  -4   4  27      109.17      245.49    134.50 o 
  -3   4  27       69.04      -20.22    128.08 o 
  -2   4  27       41.61      -23.47    129.00 o 
  -1   4  27      508.25      394.77    132.03 o 
   0   4  27      110.70      248.49    123.85 o 
   1   4  27      271.95      242.60    124.76 o 
   2   4  27      685.21      629.74    133.05 o 
   3   4  27      630.07      404.80    151.78 o 
   4   4  27     1193.33     1241.31    193.74 o 
   5   4  27      790.23      740.29    200.22 o 
  -4   5  27      219.88      246.57    149.82 o 
  -3   5  27     1455.12     1608.03    211.34 o 
  -2   5  27        9.10     -125.98    204.65 o 
  -1   5  27      103.58      -47.93    155.94 o 
   0   5  27      672.37      310.72    166.10 o 
   1   5  27     1474.03     1408.31    164.77 o 
   2   5  27      529.91      346.27    164.62 o 
   3   5  27      852.59      815.05    196.33 o 
  -8   0  28      794.38     1127.85    239.22 o 
  -7   0  28     9455.19     9593.22    344.99 o 
  -6   0  28     4902.19     5237.47    316.89 o 
  -5   0  28      225.48      221.24    183.00 o 
  -4   0  28      405.97      632.87    162.37 o 
  -3   0  28      130.79       19.99    157.54 o 
  -2   0  28     1193.33     1184.90    167.84 o 
  -1   0  28     3791.79     3835.31    300.05 o 
   0   0  28     5133.17     5421.09    218.91 o 
   1   0  28     1976.08     2386.63    271.04 o 
   2   0  28      540.96      709.83    156.20 o 
   3   0  28     5966.45     5818.93    217.50 o 
   4   0  28     2913.56     3039.91    247.25 o 
   5   0  28        6.04     -206.39    206.39 o 
   6   0  28     8302.41     8247.97    448.62 o 
  -8   1  28       73.29      268.06    166.79 o 
  -7   1  28      429.18      490.69    139.63 o 
  -6   1  28     5090.67     5103.13    173.59 o 
  -5   1  28       34.52      -17.47    123.29 o 
  -4   1  28      326.46      203.16    110.71 o 
  -3   1  28     1322.74     1413.63    118.41 o 
  -2   1  28     1018.99      968.99    130.03 o 
  -1   1  28      769.20      933.45    109.01 o 
   0   1  28     3929.62     4410.76    145.37 o 
   1   1  28      116.22      178.24    109.51 o 
   2   1  28      159.09       -1.64    155.35 o 
   3   1  28     4636.73     4642.26    229.72 o 
   4   1  28        8.80     -141.34    141.34 o 
   5   1  28      597.65      623.30    146.20 o 
   6   1  28      677.69      532.36    187.53 o 
  -8   2  28     1613.33     1616.91    150.90 o 
  -7   2  28      172.56      295.08    126.97 o 
  -6   2  28      699.72      759.46    122.75 o 
  -5   2  28       36.47      -10.20    116.11 o 
  -4   2  28      544.08      552.22    115.21 o 
  -3   2  28     2145.07     2043.87    131.26 o 
  -2   2  28       20.68       78.65    105.72 o 
  -1   2  28       44.81       67.57    104.47 o 
   0   2  28     1844.65     1990.45    120.67 o 
   1   2  28     1400.80     1403.47    132.53 o 
   2   2  28      810.74      428.17    126.43 o 
   3   2  28      112.07      -66.24    154.72 o 
   4   2  28       24.89      -49.66    157.22 o 
   5   2  28      702.18      544.67    166.24 o 
   6   2  28       37.27     -143.23    165.83 o 
  -7   3  28       36.40       93.11    129.03 o 
  -6   3  28       55.26       73.69    122.66 o 
  -5   3  28      944.77     1009.87    126.72 o 
  -4   3  28        2.92      -47.34    116.70 o 
  -3   3  28       14.33      -44.54    123.13 o 
  -2   3  28      705.69      575.34    145.99 o 
  -1   3  28     1545.71     1699.88    142.79 o 
   0   3  28      124.99       99.21    127.04 o 
   1   3  28      218.15      138.73    157.04 o 
   2   3  28       86.51      -89.75    133.76 o 
   3   3  28      169.03      232.28    165.59 o 
   4   3  28      252.89      205.85    155.84 o 
   5   3  28       96.62     -153.96    153.96 o 
  -5   4  28     2495.32     2659.55    169.81 o 
  -4   4  28      654.64      706.82    147.40 o 
  -3   4  28      446.28      549.76    137.58 o 
  -2   4  28      763.05      923.34    140.42 o 
  -1   4  28      260.09       80.07    135.08 o 
   0   4  28      303.92      359.00    150.19 o 
   1   4  28      238.26      418.99    133.98 o 
   2   4  28     1931.98     1731.15    181.44 o 
   3   4  28      375.37      354.57    169.80 o 
  -7   1  29     3677.90     3930.30    178.51 o 
  -6   1  29      738.07      706.68    135.62 o 
  -5   1  29      582.73      514.87    133.74 o 
  -4   1  29      322.03      579.04    123.06 o 
  -3   1  29      137.77       -1.23    106.22 o 
  -2   1  29      475.82      486.37    110.04 o 
  -1   1  29     3446.38     3662.78    145.00 o 
   0   1  29       26.41      134.45    109.24 o 
   1   1  29     1803.46     2183.01    128.88 o 
   2   1  29     1720.63     1682.16    166.05 o 
   3   1  29      136.39      -24.20    137.78 o 
   4   1  29      234.03       36.02    140.06 o 
   5   1  29     1854.36     1561.02    193.24 o 
  -6   2  29      959.62     1131.51    134.13 o 
  -5   2  29       25.00       -0.41    120.71 o 
  -4   2  29       18.39       55.08    113.62 o 
  -3   2  29      940.45      919.88    117.68 o 
  -2   2  29      708.96      736.01    115.93 o 
  -1   2  29      228.33      251.10    114.46 o 
   0   2  29       37.62      118.54    120.28 o 
   1   2  29     1154.44     1101.24    137.47 o 
   2   2  29      564.70      543.68    149.06 o 
   3   2  29     1333.80     1528.05    204.57 o 
   4   2  29       22.64     -167.94    167.94 o 
  -5   3  29      643.45      785.18    136.67 o 
  -4   3  29      107.54       45.32    126.79 o 
  -3   3  29      196.88       88.34    175.23 o 
  -2   3  29       64.20       66.86    143.19 o 
  -1   3  29        1.59      108.56    132.48 o 
   0   3  29      489.89      502.31    140.38 o 
   1   3  29       79.72      -11.80    145.15 o 
   2   3  29       41.63      -40.46    163.96 o 
   3   3  29      327.73      204.14    168.22 o 
  -3   4  29      106.25      -43.38    140.77 o 
  -2   4  29      765.16      924.03    168.51 o 
  -1   4  29      257.84      414.03    137.13 o 
   0   4  29      312.33      175.28    133.46 o 
   1   4  29      785.81      983.23    145.09 o 
  -6   0  30     2096.49     2243.69    255.43 o 
  -5   0  30      564.88      603.49    183.10 o 
  -4   0  30     1010.36     1191.74    195.21 o 
  -3   0  30      868.59      839.48    173.36 o 
  -2   0  30        6.15      291.86    166.43 o 
  -1   0  30     2164.53     2462.37    316.30 o 
   0   0  30     1964.41     2150.15    187.34 o 
   1   0  30     3763.49     4573.62    215.11 o 
   2   0  30     2205.51     2152.99    323.81 o 
   3   0  30       72.91     -220.41    220.41 o 
   4   0  30     1691.96     1456.93    263.28 o 
  -5   1  30      603.91      584.96    139.88 o 
  -4   1  30       16.85      116.35    119.07 o 
  -3   1  30      804.17      854.62    127.52 o 
  -2   1  30     1041.99     1113.88    116.48 o 
  -1   1  30        1.98      -78.86    117.79 o 
   0   1  30     1283.09     1396.93    125.29 o 
   1   1  30     6263.66     6434.49    262.17 o 
   2   1  30      364.13      307.10    132.90 o 
   3   1  30       29.08      -57.73    146.65 o 
  -5   2  30      313.97      328.50    126.98 o 
  -4   2  30      124.93      150.14    122.68 o 
  -3   2  30       27.28       66.83    113.49 o 
  -2   2  30      807.94      972.96    120.03 o 
  -1   2  30      469.31      550.65    121.89 o 
   0   2  30      664.81      604.42    126.81 o 
   1   2  30      685.39      741.36    147.09 o 
   2   2  30      330.24      375.21    149.43 o 
   3   2  30      254.13      191.85    224.13 o 
  -2   3  30       35.86      -53.34    138.88 o 
  -1   3  30      336.07      169.95    139.48 o 
   0   3  30     1141.33      771.50    144.06 o 
   1   3  30       34.36     -106.17    152.37 o 
  -3   1  31       26.74      -16.95    125.56 o 
  -2   1  31       13.12       48.61    123.27 o 
  -1   1  31     1398.05     1530.38    151.19 o 
   0   1  31     2450.82     2839.16    150.97 o 
   1   1  31      156.91      259.58    124.83 o 
                                                 
